# Supplementary material for: A comprehensive evaluation of the sl1p pipeline for 16S rRNA gene sequencing analysis
Source: Microbiome. 2017 Aug 14;5:100. doi: 10.1186/s40168-017-0314-2 (PMC5557527; doi:10.1186/s40168-017-0314-2)
Supplement: Supplementary file 3 — The R markdown file of all data processing present within this manuscript. (RMD 597 kb) [file 40168_2017_314_MOESM3_ESM.rmd]

---
title: "sl1p_manuscript_analyses"
output: html_document
---
Setup:
```{r, include=FALSE}
library("ggplot2")
library("cowplot")
library("data.table")
library("phyloseq")
library("plyr")
library("phytools")
library("vegan")
library("MASS")
```
```{r}
packageVersion("ggplot2")
packageVersion("cowplot")
packageVersion("data.table")
packageVersion("phyloseq")
packageVersion("plyr")
packageVersion("phytools")
packageVersion("vegan")
packageVersion("MASS")
```

## HMP-mock data
Setup:
```{r, echo=FALSE, warning=FALSE}
setwd("~/Box Sync/phd-research-past/15.06-sl1p/")
#Function to graph data
createQualGraph <- function(wHMP) {
  #Do the math to determine how many reads were lost at each step (vs how many are left which is what log_seq_info records
  rownames(wHMP) <- wHMP$sample.name
  wHMP$sample.name <- NULL
  wHMP[4,] <- (wHMP[3,]-wHMP[4,])+(wHMP[4,]-wHMP[5,])  #removed by sickle/length
  wHMP[3,] <- wHMP[2,]-wHMP[3,]
  wHMP[2,] <- wHMP[1,]-wHMP[2,]
  #Graph
  wHMP <- subset(wHMP, select=c(1:3,5:13,4)) #move PCR neg ctrl to end of x-axis
  wHMP <- wHMP[rev(rownames(wHMP)),]
  wHMP <- t(wHMP)
  wHMP <- as.data.frame(wHMP)
  wHMP$original <- NULL
  sample.name <- rownames(wHMP)
  wHMP <- cbind(sample.name, wHMP)
  rownames(wHMP) <- NULL
  wHMP1 <- melt(wHMP, id.var="sample.name")
  wHMP1$sample.name <- factor(wHMP1$sample.name, levels=wHMP1$sample.name)
  qp <- NULL
  qp <- ggplot(wHMP1, aes(x = sample.name, y = value, fill = variable, label = value))
  qp <- qp + geom_bar(stat = "identity")
  qp <- qp + theme(axis.text.x = element_text(angle = 90, hjust = 1))
  qp <- qp + scale_fill_manual(values=c("#91bfdb","#fee090", "#fc8d59", "#d73027"))
  return(qp)
}
createQualGraphID <- function(wHMP) {
  #Do the math to determine how many reads were lost at each step (vs how many are left which is what log_seq_info records
  rownames(wHMP) <- wHMP$sample.name
  wHMP$sample.name <- NULL
  wHMP[4,] <- (wHMP[3,]-wHMP[4,])+(wHMP[4,]-wHMP[5,])  #removed by sickle/length
  wHMP[3,] <- wHMP[2,]-wHMP[3,]
  wHMP[2,] <- wHMP[1,]-wHMP[2,]
  #Graph
  wHMP <- wHMP[rev(rownames(wHMP)),]
  wHMP <- t(wHMP)
  wHMP <- as.data.frame(wHMP)
  wHMP$original <- NULL
  sample.name <- rownames(wHMP)
  wHMP <- cbind(sample.name, wHMP)
  rownames(wHMP) <- NULL
  wHMP1 <- melt(wHMP, id.var="sample.name")
  wHMP1$sample.name <- factor(wHMP1$sample.name, levels=wHMP1$sample.name)
  qp <- NULL
  qp <- ggplot(wHMP1, aes(x = sample.name, y = value, fill = variable, label = value))
  qp <- qp + geom_bar(stat = "identity")
  qp <- qp + theme(axis.text.x = element_text(angle = 90, hjust = 1))
  qp <- qp + scale_fill_manual(values=c("#91bfdb","#fee090", "#fc8d59", "#d73027"))
  return(qp)
}
#Function to make graphic of read quality
graphFastq <- function(pp) {
  pp$name <- factor(pp$Base, levels=pp$Base[order(as.numeric(rownames(pp)))])
  #Draw pre-computed statistics
  pPP <- ggplot(pp, aes(x = name, ymin = X10th.Percentile, lower = Lower.Quartile, middle = Median, upper = Upper.Quartile, ymax = X90th.Percentile)) + geom_boxplot(stat = "identity")
  pPP <- pPP + theme(axis.text.x = element_text(angle = 90, hjust = 1))
  pPP <- pPP + scale_y_continuous(limits = c(0,40))
  pPP <- pPP + labs(x = "Base Position (bp)", y = "FASTQ Quality Measure")
  return(pPP)
}
```

Figure 3a:
```{r, echo=FALSE, warning=FALSE}
#Input: sl1p's output log_seq_info.txt.
qHMP <- read.table("quals/log_seq_info.txt", sep="\t", header=TRUE)
qualPlot <- createQualGraph(qHMP)
qualPlot
```

Figure 3b:
```{r, echo=FALSE}
#Input: output of fastqc on the raw R1 reads before sl1p.
R1 <- read.table("data_files/fastqc_data_FW-HMP-all-R1.txt", sep="\t", header=TRUE, stringsAsFactors=FALSE)
pR1 <- graphFastq(R1)
#Input: output of fastqc on the raw R2 reads before sl1p.
R2 <- read.table("data_files/fastqc_data_FW-HMP-all-R2.txt", sep="\t", header=TRUE)
pR2 <- graphFastq(R2)
#Input: output of fastqc on the QCed assembled reads post sl1p.
pp <- read.table("data_files/fastqc_data-FW-HMP-all-pp-trim2.txt", sep="\t", header=TRUE)
pPP <- graphFastq(pp)
#Combine plots into one graph and print
pAlt <- plot_grid(pR1, pR2, pPP, nrow=3, ncol=1, rel_widths=c(1,1))
pAlt
```

Sup Fig 5:
```{r, echo=FALSE, fig.width=10, fig.height=15}
#Input: output of fastqc on the QCed assembled reads post sl1p with -q 28.
pp <- read.table("quals/seqs_q28_qc.txt", sep="\t", header=TRUE)
p28 <- graphFastq(pp)
#Input: output of fastqc on the QCed assembled reads post sl1p with -q 26.
pp <- read.table("quals/seqs_q26_qc.txt", sep="\t", header=TRUE)
p26 <- graphFastq(pp)
#Input: output of fastqc on the QCed assembled reads post sl1p with -q 24.
pp <- read.table("quals/seqs_q24_qc.txt", sep="\t", header=TRUE)
p24 <- graphFastq(pp)
#Input: output of fastqc on the QCed assembled reads post sl1p with -q 22.
pp <- read.table("quals/seqs_q22_qc.txt", sep="\t", header=TRUE)
p22 <- graphFastq(pp)
#Input: output of fastqc on the QCed assembled reads post sl1p with -q 20.
pp <- read.table("quals/seqs_q20_qc.txt", sep="\t", header=TRUE)
p20 <- graphFastq(pp)
#Combine plots into one graph and print
pAlt <- plot_grid(p28, p26, p24, p22, p20, nrow=5, ncol=1, rel_widths=c(1,1))
pAlt
```

Sup Fig 6:
```{r, echo=FALSE, warning=FALSE, fig.width=10}
qcIDSeq <- read.table("quals/log_seq_info_IDSeq.txt", sep="\t", header=TRUE)
qualPlot <- createQualGraphID(qcIDSeq)
qualPlot
```

Setup:
```{r, include=FALSE, warning=FALSE}
#Set variable names:
otu_table_abundantotu_blast_gg2011 = "otu_tables/otu_table_abundantotu_blast_gg2011.txt"
otu_table_abundantotu_blast_gg2013 = "otu_tables/otu_table_abundantotu_blast_gg2013.txt"
otu_table_abundantotu_blast_silva111 = "otu_tables/otu_table_abundantotu_blast_silva111.txt"
otu_table_abundantotu_rdptraining_gg2011 = "otu_tables/otu_table_abundantotu_rdp-training_gg2011.txt"
otu_table_abundantotu_rdptraining_gg2013 = "otu_tables/otu_table_abundantotu_rdp-training_gg2013.txt"
otu_table_abundantotu_rdptraining_silva111 = "otu_tables/otu_table_abundantotu_rdp-training_silva111.txt"
otu_table_blast_blast_gg2011 = "otu_tables/otu_table_blast_blast_gg2011.txt"
otu_table_blast_blast_gg2013 = "otu_tables/otu_table_blast_blast_gg2013.txt"
otu_table_blast_blast_silva111 = "otu_tables/otu_table_blast_blast_silva111.txt"
otu_table_blast_rdptraining_gg2011 = "otu_tables/otu_table_blast_rdp-training_gg2011.txt"
otu_table_blast_rdptraining_gg2013 = "otu_tables/otu_table_blast_rdp-training_gg2013.txt"
otu_table_blast_rdptraining_silva111 = "otu_tables/otu_table_blast_rdp-training_silva111.txt"
otu_table_cdhit_blast_gg2011 = "otu_tables/otu_table_cdhit_blast_gg2011.txt"
otu_table_cdhit_blast_gg2013 = "otu_tables/otu_table_cdhit_blast_gg2013.txt"
otu_table_cdhit_blast_silva111 = "otu_tables/otu_table_cdhit_blast_silva111.txt"
otu_table_cdhit_rdptraining_gg2011 = "otu_tables/otu_table_cdhit_rdp-training_gg2011.txt"
otu_table_cdhit_rdptraining_gg2013 = "otu_tables/otu_table_cdhit_rdp-training_gg2013.txt"
otu_table_cdhit_rdptraining_silva111 = "otu_tables/otu_table_cdhit_rdp-training_silva111.txt"
otu_table_dnaclust_blast_gg2011 = "otu_tables/otu_table_dnaclust_blast_gg2011.txt"
otu_table_dnaclust_blast_gg2013 = "otu_tables/otu_table_dnaclust_blast_gg2013.txt"
otu_table_dnaclust_blast_silva111 = "otu_tables/otu_table_dnaclust_blast_silva111.txt"
otu_table_dnaclust_rdptraining_gg2011 = "otu_tables/otu_table_dnaclust_rdp-training_gg2011.txt"
otu_table_dnaclust_rdptraining_gg2013 = "otu_tables/otu_table_dnaclust_rdp-training_gg2013.txt"
otu_table_dnaclust_rdptraining_silva111 = "otu_tables/otu_table_dnaclust_rdp-training_silva111.txt"
otu_table_uclust_blast_gg2011 = "otu_tables/otu_table_uclust_blast_gg2011.txt"
otu_table_uclust_blast_gg2013 = "otu_tables/otu_table_uclust_blast_gg2013.txt"
otu_table_uclust_blast_silva111 = "otu_tables/otu_table_uclust_blast_silva111.txt"
otu_table_uclust_rdptraining_gg2011 = "otu_tables/otu_table_uclust_rdp-training_gg2011.txt"
otu_table_uclust_rdptraining_gg2013 = "otu_tables/otu_table_uclust_rdp-training_gg2013.txt"
otu_table_uclust_rdptraining_silva111 = "otu_tables/otu_table_uclust_rdp-training_silva111.txt"
otu_table_uclustref_blast_gg2011 = "otu_tables/otu_table_uclust-ref_blast_gg2011.txt"
otu_table_uclustref_blast_gg2013 = "otu_tables/otu_table_uclust-ref_blast_gg2013.txt"
otu_table_uclustref_blast_silva111 = "otu_tables/otu_table_uclust-ref_blast_silva111.txt"
otu_table_uclustref_rdptraining_gg2011 = "otu_tables/otu_table_uclust-ref_rdp-training_gg2011.txt"
otu_table_uclustref_rdptraining_gg2013 = "otu_tables/otu_table_uclust-ref_rdp-training_gg2013.txt"
otu_table_uclustref_rdptraining_silva111 = "otu_tables/otu_table_uclust-ref_rdp-training_silva111.txt"
otu_table_uclustrefstrict_blast_gg2011 = "otu_tables/otu_table_uclust-ref-strict_blast_gg2011.txt"
otu_table_uclustrefstrict_blast_gg2013 = "otu_tables/otu_table_uclust-ref-strict_blast_gg2013.txt"
otu_table_uclustrefstrict_blast_silva111 = "otu_tables/otu_table_uclust-ref-strict_blast_silva111.txt"
otu_table_uclustrefstrict_rdptraining_gg2011 = "otu_tables/otu_table_uclust-ref-strict_rdp-training_gg2011.txt"
otu_table_uclustrefstrict_rdptraining_gg2013 = "otu_tables/otu_table_uclust-ref-strict_rdp-training_gg2013.txt"
otu_table_uclustrefstrict_rdptraining_silva111 = "otu_tables/otu_table_uclust-ref-strict_rdp-training_silva111.txt"
otu_table_uparse_blast_gg2011 = "otu_tables/otu_table_uparse_blast_gg2011.txt"
otu_table_uparse_blast_gg2013 = "otu_tables/otu_table_uparse_blast_gg2013.txt"
otu_table_uparse_blast_silva111 = "otu_tables/otu_table_uparse_blast_silva111.txt"
otu_table_uparse_rdptraining_gg2011 = "otu_tables/otu_table_uparse_rdp-training_gg2011.txt"
otu_table_uparse_rdptraining_gg2013 = "otu_tables/otu_table_uparse_rdp-training_gg2013.txt"
otu_table_uparse_rdptraining_silva111 = "otu_tables/otu_table_uparse_rdp-training_silva111.txt"
mapfile = "map_HMPv3.txt"
#Load data:
qd.abundantotu_blast_gg2011 = import_qiime(otu_table_abundantotu_blast_gg2011, mapfile)
qd.abundantotu_blast_gg2013 = import_qiime(otu_table_abundantotu_blast_gg2013, mapfile)
qd.abundantotu_blast_silva111 = import_qiime(otu_table_abundantotu_blast_silva111, mapfile)
qd.abundantotu_rdptraining_gg2011 = import_qiime(otu_table_abundantotu_rdptraining_gg2011, mapfile)
qd.abundantotu_rdptraining_gg2013 = import_qiime(otu_table_abundantotu_rdptraining_gg2013, mapfile)
qd.abundantotu_rdptraining_silva111 = import_qiime(otu_table_abundantotu_rdptraining_silva111, mapfile)
qd.blast_blast_gg2011 = import_qiime(otu_table_blast_blast_gg2011, mapfile)
qd.blast_blast_gg2013 = import_qiime(otu_table_blast_blast_gg2013, mapfile)
qd.blast_blast_silva111 = import_qiime(otu_table_blast_blast_silva111, mapfile)
qd.blast_rdptraining_gg2011 = import_qiime(otu_table_blast_rdptraining_gg2011, mapfile)
qd.blast_rdptraining_gg2013 = import_qiime(otu_table_blast_rdptraining_gg2013, mapfile)
qd.blast_rdptraining_silva111 = import_qiime(otu_table_blast_rdptraining_silva111, mapfile)
qd.cdhit_blast_gg2011 = import_qiime(otu_table_cdhit_blast_gg2011, mapfile)
qd.cdhit_blast_gg2013 = import_qiime(otu_table_cdhit_blast_gg2013, mapfile)
qd.cdhit_blast_silva111 = import_qiime(otu_table_cdhit_blast_silva111, mapfile)
qd.cdhit_rdptraining_gg2011 = import_qiime(otu_table_cdhit_rdptraining_gg2011, mapfile)
qd.cdhit_rdptraining_gg2013 = import_qiime(otu_table_cdhit_rdptraining_gg2013, mapfile)
qd.cdhit_rdptraining_silva111 = import_qiime(otu_table_cdhit_rdptraining_silva111, mapfile)
qd.dnaclust_blast_gg2011 = import_qiime(otu_table_dnaclust_blast_gg2011, mapfile)
qd.dnaclust_blast_gg2013 = import_qiime(otu_table_dnaclust_blast_gg2013, mapfile)
qd.dnaclust_blast_silva111 = import_qiime(otu_table_dnaclust_blast_silva111, mapfile)
qd.dnaclust_rdptraining_gg2011 = import_qiime(otu_table_dnaclust_rdptraining_gg2011, mapfile)
qd.dnaclust_rdptraining_gg2013 = import_qiime(otu_table_dnaclust_rdptraining_gg2013, mapfile)
qd.dnaclust_rdptraining_silva111 = import_qiime(otu_table_dnaclust_rdptraining_silva111, mapfile)
qd.uclust_blast_gg2011 = import_qiime(otu_table_uclust_blast_gg2011, mapfile)
qd.uclust_blast_gg2013 = import_qiime(otu_table_uclust_blast_gg2013, mapfile)
qd.uclust_blast_silva111 = import_qiime(otu_table_uclust_blast_silva111, mapfile)
qd.uclust_rdptraining_gg2011 = import_qiime(otu_table_uclust_rdptraining_gg2011, mapfile)
qd.uclust_rdptraining_gg2013 = import_qiime(otu_table_uclust_rdptraining_gg2013, mapfile)
qd.uclust_rdptraining_silva111 = import_qiime(otu_table_uclust_rdptraining_silva111, mapfile)
qd.uclustref_blast_gg2011 = import_qiime(otu_table_uclustref_blast_gg2011, mapfile)
qd.uclustref_blast_gg2013 = import_qiime(otu_table_uclustref_blast_gg2013, mapfile)
qd.uclustref_blast_silva111 = import_qiime(otu_table_uclustref_blast_silva111, mapfile)
qd.uclustref_rdptraining_gg2011 = import_qiime(otu_table_uclustref_rdptraining_gg2011, mapfile)
qd.uclustref_rdptraining_gg2013 = import_qiime(otu_table_uclustref_rdptraining_gg2013, mapfile)
qd.uclustref_rdptraining_silva111 = import_qiime(otu_table_uclustref_rdptraining_silva111, mapfile)
qd.uclustrefstrict_blast_gg2011 = import_qiime(otu_table_uclustrefstrict_blast_gg2011, mapfile)
qd.uclustrefstrict_blast_gg2013 = import_qiime(otu_table_uclustrefstrict_blast_gg2013, mapfile)
qd.uclustrefstrict_blast_silva111 = import_qiime(otu_table_uclustrefstrict_blast_silva111, mapfile)
qd.uclustrefstrict_rdptraining_gg2011 = import_qiime(otu_table_uclustrefstrict_rdptraining_gg2011, mapfile)
qd.uclustrefstrict_rdptraining_gg2013 = import_qiime(otu_table_uclustrefstrict_rdptraining_gg2013, mapfile)
qd.uclustrefstrict_rdptraining_silva111 = import_qiime(otu_table_uclustrefstrict_rdptraining_silva111, mapfile)
qd.uparse_blast_gg2011 = import_qiime(otu_table_uparse_blast_gg2011, mapfile)
qd.uparse_blast_gg2013 = import_qiime(otu_table_uparse_blast_gg2013, mapfile)
qd.uparse_blast_silva111 = import_qiime(otu_table_uparse_blast_silva111, mapfile)
qd.uparse_rdptraining_gg2011 = import_qiime(otu_table_uparse_rdptraining_gg2011, mapfile)
qd.uparse_rdptraining_gg2013 = import_qiime(otu_table_uparse_rdptraining_gg2013, mapfile)
qd.uparse_rdptraining_silva111 = import_qiime(otu_table_uparse_rdptraining_silva111, mapfile)
#Set universal variables:
qd.abundantotu_blast_gg2011.HMP1 = subset_samples(qd.abundantotu_blast_gg2011, HMP_num == "1")
qd.abundantotu_blast_gg2013.HMP1 = subset_samples(qd.abundantotu_blast_gg2013, HMP_num == "1")
qd.abundantotu_blast_silva111.HMP1 = subset_samples(qd.abundantotu_blast_silva111, HMP_num == "1")
qd.abundantotu_rdptraining_gg2011.HMP1 = subset_samples(qd.abundantotu_rdptraining_gg2011, HMP_num == "1")
qd.abundantotu_rdptraining_gg2013.HMP1 = subset_samples(qd.abundantotu_rdptraining_gg2013, HMP_num == "1")
qd.abundantotu_rdptraining_silva111.HMP1 = subset_samples(qd.abundantotu_rdptraining_silva111, HMP_num == "1")
qd.blast_blast_gg2011.HMP1 = subset_samples(qd.blast_blast_gg2011, HMP_num == "1")
qd.blast_blast_gg2013.HMP1 = subset_samples(qd.blast_blast_gg2013, HMP_num == "1")
qd.blast_blast_silva111.HMP1 = subset_samples(qd.blast_blast_silva111, HMP_num == "1")
qd.blast_rdptraining_gg2011.HMP1 = subset_samples(qd.blast_rdptraining_gg2011, HMP_num == "1")
qd.blast_rdptraining_gg2013.HMP1 = subset_samples(qd.blast_rdptraining_gg2013, HMP_num == "1")
qd.blast_rdptraining_silva111.HMP1 = subset_samples(qd.blast_rdptraining_silva111, HMP_num == "1")
qd.cdhit_blast_gg2011.HMP1 = subset_samples(qd.cdhit_blast_gg2011, HMP_num == "1")
qd.cdhit_blast_gg2013.HMP1 = subset_samples(qd.cdhit_blast_gg2013, HMP_num == "1")
qd.cdhit_blast_silva111.HMP1 = subset_samples(qd.cdhit_blast_silva111, HMP_num == "1")
qd.cdhit_rdptraining_gg2011.HMP1 = subset_samples(qd.cdhit_rdptraining_gg2011, HMP_num == "1")
qd.cdhit_rdptraining_gg2013.HMP1 = subset_samples(qd.cdhit_rdptraining_gg2013, HMP_num == "1")
qd.cdhit_rdptraining_silva111.HMP1 = subset_samples(qd.cdhit_rdptraining_silva111, HMP_num == "1")
qd.dnaclust_blast_gg2011.HMP1 = subset_samples(qd.dnaclust_blast_gg2011, HMP_num == "1")
qd.dnaclust_blast_gg2013.HMP1 = subset_samples(qd.dnaclust_blast_gg2013, HMP_num == "1")
qd.dnaclust_blast_silva111.HMP1 = subset_samples(qd.dnaclust_blast_silva111, HMP_num == "1")
qd.dnaclust_rdptraining_gg2011.HMP1 = subset_samples(qd.dnaclust_rdptraining_gg2011, HMP_num == "1")
qd.dnaclust_rdptraining_gg2013.HMP1 = subset_samples(qd.dnaclust_rdptraining_gg2013, HMP_num == "1")
qd.dnaclust_rdptraining_silva111.HMP1 = subset_samples(qd.dnaclust_rdptraining_silva111, HMP_num == "1")
qd.uclust_blast_gg2011.HMP1 = subset_samples(qd.uclust_blast_gg2011, HMP_num == "1")
qd.uclust_blast_gg2013.HMP1 = subset_samples(qd.uclust_blast_gg2013, HMP_num == "1")
qd.uclust_blast_silva111.HMP1 = subset_samples(qd.uclust_blast_silva111, HMP_num == "1")
qd.uclust_rdptraining_gg2011.HMP1 = subset_samples(qd.uclust_rdptraining_gg2011, HMP_num == "1")
qd.uclust_rdptraining_gg2013.HMP1 = subset_samples(qd.uclust_rdptraining_gg2013, HMP_num == "1")
qd.uclust_rdptraining_silva111.HMP1 = subset_samples(qd.uclust_rdptraining_silva111, HMP_num == "1")
qd.uclustref_blast_gg2011.HMP1 = subset_samples(qd.uclustref_blast_gg2011, HMP_num == "1")
qd.uclustref_blast_gg2013.HMP1 = subset_samples(qd.uclustref_blast_gg2013, HMP_num == "1")
qd.uclustref_blast_silva111.HMP1 = subset_samples(qd.uclustref_blast_silva111, HMP_num == "1")
qd.uclustref_rdptraining_gg2011.HMP1 = subset_samples(qd.uclustref_rdptraining_gg2011, HMP_num == "1")
qd.uclustref_rdptraining_gg2013.HMP1 = subset_samples(qd.uclustref_rdptraining_gg2013, HMP_num == "1")
qd.uclustref_rdptraining_silva111.HMP1 = subset_samples(qd.uclustref_rdptraining_silva111, HMP_num == "1")
qd.uclustrefstrict_blast_gg2011.HMP1 = subset_samples(qd.uclustrefstrict_blast_gg2011, HMP_num == "1")
qd.uclustrefstrict_blast_gg2013.HMP1 = subset_samples(qd.uclustrefstrict_blast_gg2013, HMP_num == "1")
qd.uclustrefstrict_blast_silva111.HMP1 = subset_samples(qd.uclustrefstrict_blast_silva111, HMP_num == "1")
qd.uclustrefstrict_rdptraining_gg2011.HMP1 = subset_samples(qd.uclustrefstrict_rdptraining_gg2011, HMP_num == "1")
qd.uclustrefstrict_rdptraining_gg2013.HMP1 = subset_samples(qd.uclustrefstrict_rdptraining_gg2013, HMP_num == "1")
qd.uclustrefstrict_rdptraining_silva111.HMP1 = subset_samples(qd.uclustrefstrict_rdptraining_silva111, HMP_num == "1")
qd.uparse_blast_gg2011.HMP1 = subset_samples(qd.uparse_blast_gg2011, HMP_num == "1")
qd.uparse_blast_gg2013.HMP1 = subset_samples(qd.uparse_blast_gg2013, HMP_num == "1")
qd.uparse_blast_silva111.HMP1 = subset_samples(qd.uparse_blast_silva111, HMP_num == "1")
qd.uparse_rdptraining_gg2011.HMP1 = subset_samples(qd.uparse_rdptraining_gg2011, HMP_num == "1")
qd.uparse_rdptraining_gg2013.HMP1 = subset_samples(qd.uparse_rdptraining_gg2013, HMP_num == "1")
qd.uparse_rdptraining_silva111.HMP1 = subset_samples(qd.uparse_rdptraining_silva111, HMP_num == "1")

qd.abundantotu_blast_gg2011.HMP2 = subset_samples(qd.abundantotu_blast_gg2011, HMP_num == "2")
qd.abundantotu_blast_gg2013.HMP2 = subset_samples(qd.abundantotu_blast_gg2013, HMP_num == "2")
qd.abundantotu_blast_silva111.HMP2 = subset_samples(qd.abundantotu_blast_silva111, HMP_num == "2")
qd.abundantotu_rdptraining_gg2011.HMP2 = subset_samples(qd.abundantotu_rdptraining_gg2011, HMP_num == "2")
qd.abundantotu_rdptraining_gg2013.HMP2 = subset_samples(qd.abundantotu_rdptraining_gg2013, HMP_num == "2")
qd.abundantotu_rdptraining_silva111.HMP2 = subset_samples(qd.abundantotu_rdptraining_silva111, HMP_num == "2")
qd.blast_blast_gg2011.HMP2 = subset_samples(qd.blast_blast_gg2011, HMP_num == "2")
qd.blast_blast_gg2013.HMP2 = subset_samples(qd.blast_blast_gg2013, HMP_num == "2")
qd.blast_blast_silva111.HMP2 = subset_samples(qd.blast_blast_silva111, HMP_num == "2")
qd.blast_rdptraining_gg2011.HMP2 = subset_samples(qd.blast_rdptraining_gg2011, HMP_num == "2")
qd.blast_rdptraining_gg2013.HMP2 = subset_samples(qd.blast_rdptraining_gg2013, HMP_num == "2")
qd.blast_rdptraining_silva111.HMP2 = subset_samples(qd.blast_rdptraining_silva111, HMP_num == "2")
qd.cdhit_blast_gg2011.HMP2 = subset_samples(qd.cdhit_blast_gg2011, HMP_num == "2")
qd.cdhit_blast_gg2013.HMP2 = subset_samples(qd.cdhit_blast_gg2013, HMP_num == "2")
qd.cdhit_blast_silva111.HMP2 = subset_samples(qd.cdhit_blast_silva111, HMP_num == "2")
qd.cdhit_rdptraining_gg2011.HMP2 = subset_samples(qd.cdhit_rdptraining_gg2011, HMP_num == "2")
qd.cdhit_rdptraining_gg2013.HMP2 = subset_samples(qd.cdhit_rdptraining_gg2013, HMP_num == "2")
qd.cdhit_rdptraining_silva111.HMP2 = subset_samples(qd.cdhit_rdptraining_silva111, HMP_num == "2")
qd.dnaclust_blast_gg2011.HMP2 = subset_samples(qd.dnaclust_blast_gg2011, HMP_num == "2")
qd.dnaclust_blast_gg2013.HMP2 = subset_samples(qd.dnaclust_blast_gg2013, HMP_num == "2")
qd.dnaclust_blast_silva111.HMP2 = subset_samples(qd.dnaclust_blast_silva111, HMP_num == "2")
qd.dnaclust_rdptraining_gg2011.HMP2 = subset_samples(qd.dnaclust_rdptraining_gg2011, HMP_num == "2")
qd.dnaclust_rdptraining_gg2013.HMP2 = subset_samples(qd.dnaclust_rdptraining_gg2013, HMP_num == "2")
qd.dnaclust_rdptraining_silva111.HMP2 = subset_samples(qd.dnaclust_rdptraining_silva111, HMP_num == "2")
qd.uclust_blast_gg2011.HMP2 = subset_samples(qd.uclust_blast_gg2011, HMP_num == "2")
qd.uclust_blast_gg2013.HMP2 = subset_samples(qd.uclust_blast_gg2013, HMP_num == "2")
qd.uclust_blast_silva111.HMP2 = subset_samples(qd.uclust_blast_silva111, HMP_num == "2")
qd.uclust_rdptraining_gg2011.HMP2 = subset_samples(qd.uclust_rdptraining_gg2011, HMP_num == "2")
qd.uclust_rdptraining_gg2013.HMP2 = subset_samples(qd.uclust_rdptraining_gg2013, HMP_num == "2")
qd.uclust_rdptraining_silva111.HMP2 = subset_samples(qd.uclust_rdptraining_silva111, HMP_num == "2")
qd.uclustref_blast_gg2011.HMP2 = subset_samples(qd.uclustref_blast_gg2011, HMP_num == "2")
qd.uclustref_blast_gg2013.HMP2 = subset_samples(qd.uclustref_blast_gg2013, HMP_num == "2")
qd.uclustref_blast_silva111.HMP2 = subset_samples(qd.uclustref_blast_silva111, HMP_num == "2")
qd.uclustref_rdptraining_gg2011.HMP2 = subset_samples(qd.uclustref_rdptraining_gg2011, HMP_num == "2")
qd.uclustref_rdptraining_gg2013.HMP2 = subset_samples(qd.uclustref_rdptraining_gg2013, HMP_num == "2")
qd.uclustref_rdptraining_silva111.HMP2 = subset_samples(qd.uclustref_rdptraining_silva111, HMP_num == "2")
qd.uclustrefstrict_blast_gg2011.HMP2 = subset_samples(qd.uclustrefstrict_blast_gg2011, HMP_num == "2")
qd.uclustrefstrict_blast_gg2013.HMP2 = subset_samples(qd.uclustrefstrict_blast_gg2013, HMP_num == "2")
qd.uclustrefstrict_blast_silva111.HMP2 = subset_samples(qd.uclustrefstrict_blast_silva111, HMP_num == "2")
qd.uclustrefstrict_rdptraining_gg2011.HMP2 = subset_samples(qd.uclustrefstrict_rdptraining_gg2011, HMP_num == "2")
qd.uclustrefstrict_rdptraining_gg2013.HMP2 = subset_samples(qd.uclustrefstrict_rdptraining_gg2013, HMP_num == "2")
qd.uclustrefstrict_rdptraining_silva111.HMP2 = subset_samples(qd.uclustrefstrict_rdptraining_silva111, HMP_num == "2")
qd.uparse_blast_gg2011.HMP2 = subset_samples(qd.uparse_blast_gg2011, HMP_num == "2")
qd.uparse_blast_gg2013.HMP2 = subset_samples(qd.uparse_blast_gg2013, HMP_num == "2")
qd.uparse_blast_silva111.HMP2 = subset_samples(qd.uparse_blast_silva111, HMP_num == "2")
qd.uparse_rdptraining_gg2011.HMP2 = subset_samples(qd.uparse_rdptraining_gg2011, HMP_num == "2")
qd.uparse_rdptraining_gg2013.HMP2 = subset_samples(qd.uparse_rdptraining_gg2013, HMP_num == "2")
qd.uparse_rdptraining_silva111.HMP2 = subset_samples(qd.uparse_rdptraining_silva111, HMP_num == "2")
```

Count number of OTUs > 0-10:
```{r, echo=FALSE}
HMP1.otu.counts0 <- 0
HMP1.otu.counts1 <- 0
HMP1.otu.counts2 <- 0
HMP1.otu.counts3 <- 0
HMP1.otu.counts4 <- 0
HMP1.otu.counts5 <- 0
HMP1.otu.counts10 <- 0
HMP2.otu.counts0 <- 0
HMP2.otu.counts1 <- 0
HMP2.otu.counts2 <- 0
HMP2.otu.counts3 <- 0
HMP2.otu.counts4 <- 0
HMP2.otu.counts5 <- 0
HMP2.otu.counts10 <- 0

HMP1.otu = as.data.frame(otu_table(qd.abundantotu_blast_gg2011.HMP1))
HMP1.otu <- HMP1.otu[,order(colnames(HMP1.otu))]
HMP1.otu.counts0 <- colSums(HMP1.otu != 0)
HMP1.otu.counts1 <- colSums(HMP1.otu > 1)
HMP1.otu.counts2 <- colSums(HMP1.otu > 2)
HMP1.otu.counts3 <- colSums(HMP1.otu > 3)
HMP1.otu.counts4 <- colSums(HMP1.otu > 4)
HMP1.otu.counts5 <- colSums(HMP1.otu > 5)
HMP1.otu.counts10 <- colSums(HMP1.otu > 10)
HMP2.otu = as.data.frame(otu_table(qd.abundantotu_blast_gg2011.HMP2))
HMP2.otu <- HMP2.otu[,order(colnames(HMP2.otu))]
HMP2.otu.counts0 <- colSums(HMP2.otu != 0)
HMP2.otu.counts1 <- colSums(HMP2.otu > 1)
HMP2.otu.counts2 <- colSums(HMP2.otu > 2)
HMP2.otu.counts3 <- colSums(HMP2.otu > 3)
HMP2.otu.counts4 <- colSums(HMP2.otu > 4)
HMP2.otu.counts5 <- colSums(HMP2.otu > 5)
HMP2.otu.counts10 <- colSums(HMP2.otu > 10)

HMP1.otu = as.data.frame(otu_table(qd.abundantotu_blast_gg2013.HMP1))
HMP1.otu <- HMP1.otu[,order(colnames(HMP1.otu))]
tmp <- colSums(HMP1.otu != 0)
HMP1.otu.counts0 <- data.frame(HMP1.otu.counts0, tmp)
tmp <- colSums(HMP1.otu > 1)
HMP1.otu.counts1 <- data.frame(HMP1.otu.counts1, tmp)
tmp <- colSums(HMP1.otu > 2)
HMP1.otu.counts2 <- data.frame(HMP1.otu.counts2, tmp)
tmp <- colSums(HMP1.otu > 3)
HMP1.otu.counts3 <- data.frame(HMP1.otu.counts3, tmp)
tmp <- colSums(HMP1.otu > 4)
HMP1.otu.counts4 <- data.frame(HMP1.otu.counts4, tmp)
tmp <- colSums(HMP1.otu > 5)
HMP1.otu.counts5 <- data.frame(HMP1.otu.counts5, tmp)
tmp <- colSums(HMP1.otu > 10)
HMP1.otu.counts10 <- data.frame(HMP1.otu.counts10, tmp)
HMP2.otu = as.data.frame(otu_table(qd.abundantotu_blast_gg2013.HMP2))
HMP2.otu <- HMP2.otu[,order(colnames(HMP2.otu))]
tmp <- colSums(HMP2.otu != 0)
HMP2.otu.counts0 <- data.frame(HMP2.otu.counts0, tmp)
tmp <- colSums(HMP2.otu > 1)
HMP2.otu.counts1 <- data.frame(HMP2.otu.counts1, tmp)
tmp <- colSums(HMP2.otu > 2)
HMP2.otu.counts2 <- data.frame(HMP2.otu.counts2, tmp)
tmp <- colSums(HMP2.otu > 3)
HMP2.otu.counts3 <- data.frame(HMP2.otu.counts3, tmp)
tmp <- colSums(HMP2.otu > 4)
HMP2.otu.counts4 <- data.frame(HMP2.otu.counts4, tmp)
tmp <- colSums(HMP2.otu > 5)
HMP2.otu.counts5 <- data.frame(HMP2.otu.counts5, tmp)
tmp <- colSums(HMP2.otu > 10)
HMP2.otu.counts10 <- data.frame(HMP2.otu.counts10, tmp)

HMP1.otu = as.data.frame(otu_table(qd.abundantotu_blast_silva111.HMP1))
HMP1.otu <- HMP1.otu[,order(colnames(HMP1.otu))]
tmp <- colSums(HMP1.otu != 0)
HMP1.otu.counts0 <- data.frame(HMP1.otu.counts0, tmp)
tmp <- colSums(HMP1.otu > 1)
HMP1.otu.counts1 <- data.frame(HMP1.otu.counts1, tmp)
tmp <- colSums(HMP1.otu > 2)
HMP1.otu.counts2 <- data.frame(HMP1.otu.counts2, tmp)
tmp <- colSums(HMP1.otu > 3)
HMP1.otu.counts3 <- data.frame(HMP1.otu.counts3, tmp)
tmp <- colSums(HMP1.otu > 4)
HMP1.otu.counts4 <- data.frame(HMP1.otu.counts4, tmp)
tmp <- colSums(HMP1.otu > 5)
HMP1.otu.counts5 <- data.frame(HMP1.otu.counts5, tmp)
tmp <- colSums(HMP1.otu > 10)
HMP1.otu.counts10 <- data.frame(HMP1.otu.counts10, tmp)
HMP2.otu = as.data.frame(otu_table(qd.abundantotu_blast_silva111.HMP2))
HMP2.otu <- HMP2.otu[,order(colnames(HMP2.otu))]
tmp <- colSums(HMP2.otu != 0)
HMP2.otu.counts0 <- data.frame(HMP2.otu.counts0, tmp)
tmp <- colSums(HMP2.otu > 1)
HMP2.otu.counts1 <- data.frame(HMP2.otu.counts1, tmp)
tmp <- colSums(HMP2.otu > 2)
HMP2.otu.counts2 <- data.frame(HMP2.otu.counts2, tmp)
tmp <- colSums(HMP2.otu > 3)
HMP2.otu.counts3 <- data.frame(HMP2.otu.counts3, tmp)
tmp <- colSums(HMP2.otu > 4)
HMP2.otu.counts4 <- data.frame(HMP2.otu.counts4, tmp)
tmp <- colSums(HMP2.otu > 5)
HMP2.otu.counts5 <- data.frame(HMP2.otu.counts5, tmp)
tmp <- colSums(HMP2.otu > 10)
HMP2.otu.counts10 <- data.frame(HMP2.otu.counts10, tmp)

HMP1.otu = as.data.frame(otu_table(qd.abundantotu_rdptraining_gg2011.HMP1))
HMP1.otu <- HMP1.otu[,order(colnames(HMP1.otu))]
tmp <- colSums(HMP1.otu != 0)
HMP1.otu.counts0 <- data.frame(HMP1.otu.counts0, tmp)
tmp <- colSums(HMP1.otu > 1)
HMP1.otu.counts1 <- data.frame(HMP1.otu.counts1, tmp)
tmp <- colSums(HMP1.otu > 2)
HMP1.otu.counts2 <- data.frame(HMP1.otu.counts2, tmp)
tmp <- colSums(HMP1.otu > 3)
HMP1.otu.counts3 <- data.frame(HMP1.otu.counts3, tmp)
tmp <- colSums(HMP1.otu > 4)
HMP1.otu.counts4 <- data.frame(HMP1.otu.counts4, tmp)
tmp <- colSums(HMP1.otu > 5)
HMP1.otu.counts5 <- data.frame(HMP1.otu.counts5, tmp)
tmp <- colSums(HMP1.otu > 10)
HMP1.otu.counts10 <- data.frame(HMP1.otu.counts10, tmp)
HMP2.otu = as.data.frame(otu_table(qd.abundantotu_rdptraining_gg2011.HMP2))
HMP2.otu <- HMP2.otu[,order(colnames(HMP2.otu))]
tmp <- colSums(HMP2.otu != 0)
HMP2.otu.counts0 <- data.frame(HMP2.otu.counts0, tmp)
tmp <- colSums(HMP2.otu > 1)
HMP2.otu.counts1 <- data.frame(HMP2.otu.counts1, tmp)
tmp <- colSums(HMP2.otu > 2)
HMP2.otu.counts2 <- data.frame(HMP2.otu.counts2, tmp)
tmp <- colSums(HMP2.otu > 3)
HMP2.otu.counts3 <- data.frame(HMP2.otu.counts3, tmp)
tmp <- colSums(HMP2.otu > 4)
HMP2.otu.counts4 <- data.frame(HMP2.otu.counts4, tmp)
tmp <- colSums(HMP2.otu > 5)
HMP2.otu.counts5 <- data.frame(HMP2.otu.counts5, tmp)
tmp <- colSums(HMP2.otu > 10)
HMP2.otu.counts10 <- data.frame(HMP2.otu.counts10, tmp)

HMP1.otu = as.data.frame(otu_table(qd.abundantotu_rdptraining_gg2013.HMP1))
HMP1.otu <- HMP1.otu[,order(colnames(HMP1.otu))]
tmp <- colSums(HMP1.otu != 0)
HMP1.otu.counts0 <- data.frame(HMP1.otu.counts0, tmp)
tmp <- colSums(HMP1.otu > 1)
HMP1.otu.counts1 <- data.frame(HMP1.otu.counts1, tmp)
tmp <- colSums(HMP1.otu > 2)
HMP1.otu.counts2 <- data.frame(HMP1.otu.counts2, tmp)
tmp <- colSums(HMP1.otu > 3)
HMP1.otu.counts3 <- data.frame(HMP1.otu.counts3, tmp)
tmp <- colSums(HMP1.otu > 4)
HMP1.otu.counts4 <- data.frame(HMP1.otu.counts4, tmp)
tmp <- colSums(HMP1.otu > 5)
HMP1.otu.counts5 <- data.frame(HMP1.otu.counts5, tmp)
tmp <- colSums(HMP1.otu > 10)
HMP1.otu.counts10 <- data.frame(HMP1.otu.counts10, tmp)
HMP2.otu = as.data.frame(otu_table(qd.abundantotu_rdptraining_gg2013.HMP2))
HMP2.otu <- HMP2.otu[,order(colnames(HMP2.otu))]
tmp <- colSums(HMP2.otu != 0)
HMP2.otu.counts0 <- data.frame(HMP2.otu.counts0, tmp)
tmp <- colSums(HMP2.otu > 1)
HMP2.otu.counts1 <- data.frame(HMP2.otu.counts1, tmp)
tmp <- colSums(HMP2.otu > 2)
HMP2.otu.counts2 <- data.frame(HMP2.otu.counts2, tmp)
tmp <- colSums(HMP2.otu > 3)
HMP2.otu.counts3 <- data.frame(HMP2.otu.counts3, tmp)
tmp <- colSums(HMP2.otu > 4)
HMP2.otu.counts4 <- data.frame(HMP2.otu.counts4, tmp)
tmp <- colSums(HMP2.otu > 5)
HMP2.otu.counts5 <- data.frame(HMP2.otu.counts5, tmp)
tmp <- colSums(HMP2.otu > 10)
HMP2.otu.counts10 <- data.frame(HMP2.otu.counts10, tmp)

HMP1.otu = as.data.frame(otu_table(qd.abundantotu_rdptraining_silva111.HMP1))
HMP1.otu <- HMP1.otu[,order(colnames(HMP1.otu))]
tmp <- colSums(HMP1.otu != 0)
HMP1.otu.counts0 <- data.frame(HMP1.otu.counts0, tmp)
tmp <- colSums(HMP1.otu > 1)
HMP1.otu.counts1 <- data.frame(HMP1.otu.counts1, tmp)
tmp <- colSums(HMP1.otu > 2)
HMP1.otu.counts2 <- data.frame(HMP1.otu.counts2, tmp)
tmp <- colSums(HMP1.otu > 3)
HMP1.otu.counts3 <- data.frame(HMP1.otu.counts3, tmp)
tmp <- colSums(HMP1.otu > 4)
HMP1.otu.counts4 <- data.frame(HMP1.otu.counts4, tmp)
tmp <- colSums(HMP1.otu > 5)
HMP1.otu.counts5 <- data.frame(HMP1.otu.counts5, tmp)
tmp <- colSums(HMP1.otu > 10)
HMP1.otu.counts10 <- data.frame(HMP1.otu.counts10, tmp)
HMP2.otu = as.data.frame(otu_table(qd.abundantotu_rdptraining_silva111.HMP2))
HMP2.otu <- HMP2.otu[,order(colnames(HMP2.otu))]
tmp <- colSums(HMP2.otu != 0)
HMP2.otu.counts0 <- data.frame(HMP2.otu.counts0, tmp)
tmp <- colSums(HMP2.otu > 1)
HMP2.otu.counts1 <- data.frame(HMP2.otu.counts1, tmp)
tmp <- colSums(HMP2.otu > 2)
HMP2.otu.counts2 <- data.frame(HMP2.otu.counts2, tmp)
tmp <- colSums(HMP2.otu > 3)
HMP2.otu.counts3 <- data.frame(HMP2.otu.counts3, tmp)
tmp <- colSums(HMP2.otu > 4)
HMP2.otu.counts4 <- data.frame(HMP2.otu.counts4, tmp)
tmp <- colSums(HMP2.otu > 5)
HMP2.otu.counts5 <- data.frame(HMP2.otu.counts5, tmp)
tmp <- colSums(HMP2.otu > 10)
HMP2.otu.counts10 <- data.frame(HMP2.otu.counts10, tmp)

HMP1.otu = as.data.frame(otu_table(qd.blast_blast_gg2011.HMP1))
HMP1.otu <- HMP1.otu[,order(colnames(HMP1.otu))]
tmp <- colSums(HMP1.otu != 0)
HMP1.otu.counts0 <- data.frame(HMP1.otu.counts0, tmp)
tmp <- colSums(HMP1.otu > 1)
HMP1.otu.counts1 <- data.frame(HMP1.otu.counts1, tmp)
tmp <- colSums(HMP1.otu > 2)
HMP1.otu.counts2 <- data.frame(HMP1.otu.counts2, tmp)
tmp <- colSums(HMP1.otu > 3)
HMP1.otu.counts3 <- data.frame(HMP1.otu.counts3, tmp)
tmp <- colSums(HMP1.otu > 4)
HMP1.otu.counts4 <- data.frame(HMP1.otu.counts4, tmp)
tmp <- colSums(HMP1.otu > 5)
HMP1.otu.counts5 <- data.frame(HMP1.otu.counts5, tmp)
tmp <- colSums(HMP1.otu > 10)
HMP1.otu.counts10 <- data.frame(HMP1.otu.counts10, tmp)
HMP2.otu = as.data.frame(otu_table(qd.blast_blast_gg2011.HMP2))
HMP2.otu <- HMP2.otu[,order(colnames(HMP2.otu))]
tmp <- colSums(HMP2.otu != 0)
HMP2.otu.counts0 <- data.frame(HMP2.otu.counts0, tmp)
tmp <- colSums(HMP2.otu > 1)
HMP2.otu.counts1 <- data.frame(HMP2.otu.counts1, tmp)
tmp <- colSums(HMP2.otu > 2)
HMP2.otu.counts2 <- data.frame(HMP2.otu.counts2, tmp)
tmp <- colSums(HMP2.otu > 3)
HMP2.otu.counts3 <- data.frame(HMP2.otu.counts3, tmp)
tmp <- colSums(HMP2.otu > 4)
HMP2.otu.counts4 <- data.frame(HMP2.otu.counts4, tmp)
tmp <- colSums(HMP2.otu > 5)
HMP2.otu.counts5 <- data.frame(HMP2.otu.counts5, tmp)
tmp <- colSums(HMP2.otu > 10)
HMP2.otu.counts10 <- data.frame(HMP2.otu.counts10, tmp)

HMP1.otu = as.data.frame(otu_table(qd.blast_blast_gg2013.HMP1))
HMP1.otu <- HMP1.otu[,order(colnames(HMP1.otu))]
tmp <- colSums(HMP1.otu != 0)
HMP1.otu.counts0 <- data.frame(HMP1.otu.counts0, tmp)
tmp <- colSums(HMP1.otu > 1)
HMP1.otu.counts1 <- data.frame(HMP1.otu.counts1, tmp)
tmp <- colSums(HMP1.otu > 2)
HMP1.otu.counts2 <- data.frame(HMP1.otu.counts2, tmp)
tmp <- colSums(HMP1.otu > 3)
HMP1.otu.counts3 <- data.frame(HMP1.otu.counts3, tmp)
tmp <- colSums(HMP1.otu > 4)
HMP1.otu.counts4 <- data.frame(HMP1.otu.counts4, tmp)
tmp <- colSums(HMP1.otu > 5)
HMP1.otu.counts5 <- data.frame(HMP1.otu.counts5, tmp)
tmp <- colSums(HMP1.otu > 10)
HMP1.otu.counts10 <- data.frame(HMP1.otu.counts10, tmp)
HMP2.otu = as.data.frame(otu_table(qd.blast_blast_gg2013.HMP2))
HMP2.otu <- HMP2.otu[,order(colnames(HMP2.otu))]
tmp <- colSums(HMP2.otu != 0)
HMP2.otu.counts0 <- data.frame(HMP2.otu.counts0, tmp)
tmp <- colSums(HMP2.otu > 1)
HMP2.otu.counts1 <- data.frame(HMP2.otu.counts1, tmp)
tmp <- colSums(HMP2.otu > 2)
HMP2.otu.counts2 <- data.frame(HMP2.otu.counts2, tmp)
tmp <- colSums(HMP2.otu > 3)
HMP2.otu.counts3 <- data.frame(HMP2.otu.counts3, tmp)
tmp <- colSums(HMP2.otu > 4)
HMP2.otu.counts4 <- data.frame(HMP2.otu.counts4, tmp)
tmp <- colSums(HMP2.otu > 5)
HMP2.otu.counts5 <- data.frame(HMP2.otu.counts5, tmp)
tmp <- colSums(HMP2.otu > 10)
HMP2.otu.counts10 <- data.frame(HMP2.otu.counts10, tmp)

HMP1.otu = as.data.frame(otu_table(qd.blast_blast_silva111.HMP1))
HMP1.otu <- HMP1.otu[,order(colnames(HMP1.otu))]
tmp <- colSums(HMP1.otu != 0)
HMP1.otu.counts0 <- data.frame(HMP1.otu.counts0, tmp)
tmp <- colSums(HMP1.otu > 1)
HMP1.otu.counts1 <- data.frame(HMP1.otu.counts1, tmp)
tmp <- colSums(HMP1.otu > 2)
HMP1.otu.counts2 <- data.frame(HMP1.otu.counts2, tmp)
tmp <- colSums(HMP1.otu > 3)
HMP1.otu.counts3 <- data.frame(HMP1.otu.counts3, tmp)
tmp <- colSums(HMP1.otu > 4)
HMP1.otu.counts4 <- data.frame(HMP1.otu.counts4, tmp)
tmp <- colSums(HMP1.otu > 5)
HMP1.otu.counts5 <- data.frame(HMP1.otu.counts5, tmp)
tmp <- colSums(HMP1.otu > 10)
HMP1.otu.counts10 <- data.frame(HMP1.otu.counts10, tmp)
HMP2.otu = as.data.frame(otu_table(qd.blast_blast_silva111.HMP2))
HMP2.otu <- HMP2.otu[,order(colnames(HMP2.otu))]
tmp <- colSums(HMP2.otu != 0)
HMP2.otu.counts0 <- data.frame(HMP2.otu.counts0, tmp)
tmp <- colSums(HMP2.otu > 1)
HMP2.otu.counts1 <- data.frame(HMP2.otu.counts1, tmp)
tmp <- colSums(HMP2.otu > 2)
HMP2.otu.counts2 <- data.frame(HMP2.otu.counts2, tmp)
tmp <- colSums(HMP2.otu > 3)
HMP2.otu.counts3 <- data.frame(HMP2.otu.counts3, tmp)
tmp <- colSums(HMP2.otu > 4)
HMP2.otu.counts4 <- data.frame(HMP2.otu.counts4, tmp)
tmp <- colSums(HMP2.otu > 5)
HMP2.otu.counts5 <- data.frame(HMP2.otu.counts5, tmp)
tmp <- colSums(HMP2.otu > 10)
HMP2.otu.counts10 <- data.frame(HMP2.otu.counts10, tmp)

HMP1.otu = as.data.frame(otu_table(qd.blast_rdptraining_gg2011.HMP1))
HMP1.otu <- HMP1.otu[,order(colnames(HMP1.otu))]
tmp <- colSums(HMP1.otu != 0)
HMP1.otu.counts0 <- data.frame(HMP1.otu.counts0, tmp)
tmp <- colSums(HMP1.otu > 1)
HMP1.otu.counts1 <- data.frame(HMP1.otu.counts1, tmp)
tmp <- colSums(HMP1.otu > 2)
HMP1.otu.counts2 <- data.frame(HMP1.otu.counts2, tmp)
tmp <- colSums(HMP1.otu > 3)
HMP1.otu.counts3 <- data.frame(HMP1.otu.counts3, tmp)
tmp <- colSums(HMP1.otu > 4)
HMP1.otu.counts4 <- data.frame(HMP1.otu.counts4, tmp)
tmp <- colSums(HMP1.otu > 5)
HMP1.otu.counts5 <- data.frame(HMP1.otu.counts5, tmp)
tmp <- colSums(HMP1.otu > 10)
HMP1.otu.counts10 <- data.frame(HMP1.otu.counts10, tmp)
HMP2.otu = as.data.frame(otu_table(qd.blast_rdptraining_gg2011.HMP2))
HMP2.otu <- HMP2.otu[,order(colnames(HMP2.otu))]
tmp <- colSums(HMP2.otu != 0)
HMP2.otu.counts0 <- data.frame(HMP2.otu.counts0, tmp)
tmp <- colSums(HMP2.otu > 1)
HMP2.otu.counts1 <- data.frame(HMP2.otu.counts1, tmp)
tmp <- colSums(HMP2.otu > 2)
HMP2.otu.counts2 <- data.frame(HMP2.otu.counts2, tmp)
tmp <- colSums(HMP2.otu > 3)
HMP2.otu.counts3 <- data.frame(HMP2.otu.counts3, tmp)
tmp <- colSums(HMP2.otu > 4)
HMP2.otu.counts4 <- data.frame(HMP2.otu.counts4, tmp)
tmp <- colSums(HMP2.otu > 5)
HMP2.otu.counts5 <- data.frame(HMP2.otu.counts5, tmp)
tmp <- colSums(HMP2.otu > 10)
HMP2.otu.counts10 <- data.frame(HMP2.otu.counts10, tmp)

HMP1.otu = as.data.frame(otu_table(qd.blast_rdptraining_gg2013.HMP1))
HMP1.otu <- HMP1.otu[,order(colnames(HMP1.otu))]
tmp <- colSums(HMP1.otu != 0)
HMP1.otu.counts0 <- data.frame(HMP1.otu.counts0, tmp)
tmp <- colSums(HMP1.otu > 1)
HMP1.otu.counts1 <- data.frame(HMP1.otu.counts1, tmp)
tmp <- colSums(HMP1.otu > 2)
HMP1.otu.counts2 <- data.frame(HMP1.otu.counts2, tmp)
tmp <- colSums(HMP1.otu > 3)
HMP1.otu.counts3 <- data.frame(HMP1.otu.counts3, tmp)
tmp <- colSums(HMP1.otu > 4)
HMP1.otu.counts4 <- data.frame(HMP1.otu.counts4, tmp)
tmp <- colSums(HMP1.otu > 5)
HMP1.otu.counts5 <- data.frame(HMP1.otu.counts5, tmp)
tmp <- colSums(HMP1.otu > 10)
HMP1.otu.counts10 <- data.frame(HMP1.otu.counts10, tmp)
HMP2.otu = as.data.frame(otu_table(qd.blast_rdptraining_gg2013.HMP2))
HMP2.otu <- HMP2.otu[,order(colnames(HMP2.otu))]
tmp <- colSums(HMP2.otu != 0)
HMP2.otu.counts0 <- data.frame(HMP2.otu.counts0, tmp)
tmp <- colSums(HMP2.otu > 1)
HMP2.otu.counts1 <- data.frame(HMP2.otu.counts1, tmp)
tmp <- colSums(HMP2.otu > 2)
HMP2.otu.counts2 <- data.frame(HMP2.otu.counts2, tmp)
tmp <- colSums(HMP2.otu > 3)
HMP2.otu.counts3 <- data.frame(HMP2.otu.counts3, tmp)
tmp <- colSums(HMP2.otu > 4)
HMP2.otu.counts4 <- data.frame(HMP2.otu.counts4, tmp)
tmp <- colSums(HMP2.otu > 5)
HMP2.otu.counts5 <- data.frame(HMP2.otu.counts5, tmp)
tmp <- colSums(HMP2.otu > 10)
HMP2.otu.counts10 <- data.frame(HMP2.otu.counts10, tmp)

HMP1.otu = as.data.frame(otu_table(qd.blast_rdptraining_silva111.HMP1))
HMP1.otu <- HMP1.otu[,order(colnames(HMP1.otu))]
tmp <- colSums(HMP1.otu != 0)
HMP1.otu.counts0 <- data.frame(HMP1.otu.counts0, tmp)
tmp <- colSums(HMP1.otu > 1)
HMP1.otu.counts1 <- data.frame(HMP1.otu.counts1, tmp)
tmp <- colSums(HMP1.otu > 2)
HMP1.otu.counts2 <- data.frame(HMP1.otu.counts2, tmp)
tmp <- colSums(HMP1.otu > 3)
HMP1.otu.counts3 <- data.frame(HMP1.otu.counts3, tmp)
tmp <- colSums(HMP1.otu > 4)
HMP1.otu.counts4 <- data.frame(HMP1.otu.counts4, tmp)
tmp <- colSums(HMP1.otu > 5)
HMP1.otu.counts5 <- data.frame(HMP1.otu.counts5, tmp)
tmp <- colSums(HMP1.otu > 10)
HMP1.otu.counts10 <- data.frame(HMP1.otu.counts10, tmp)
HMP2.otu = as.data.frame(otu_table(qd.blast_rdptraining_silva111.HMP2))
HMP2.otu <- HMP2.otu[,order(colnames(HMP2.otu))]
tmp <- colSums(HMP2.otu != 0)
HMP2.otu.counts0 <- data.frame(HMP2.otu.counts0, tmp)
tmp <- colSums(HMP2.otu > 1)
HMP2.otu.counts1 <- data.frame(HMP2.otu.counts1, tmp)
tmp <- colSums(HMP2.otu > 2)
HMP2.otu.counts2 <- data.frame(HMP2.otu.counts2, tmp)
tmp <- colSums(HMP2.otu > 3)
HMP2.otu.counts3 <- data.frame(HMP2.otu.counts3, tmp)
tmp <- colSums(HMP2.otu > 4)
HMP2.otu.counts4 <- data.frame(HMP2.otu.counts4, tmp)
tmp <- colSums(HMP2.otu > 5)
HMP2.otu.counts5 <- data.frame(HMP2.otu.counts5, tmp)
tmp <- colSums(HMP2.otu > 10)
HMP2.otu.counts10 <- data.frame(HMP2.otu.counts10, tmp)

HMP1.otu = as.data.frame(otu_table(qd.cdhit_blast_gg2011.HMP1))
HMP1.otu <- HMP1.otu[,order(colnames(HMP1.otu))]
tmp <- colSums(HMP1.otu != 0)
HMP1.otu.counts0 <- data.frame(HMP1.otu.counts0, tmp)
tmp <- colSums(HMP1.otu > 1)
HMP1.otu.counts1 <- data.frame(HMP1.otu.counts1, tmp)
tmp <- colSums(HMP1.otu > 2)
HMP1.otu.counts2 <- data.frame(HMP1.otu.counts2, tmp)
tmp <- colSums(HMP1.otu > 3)
HMP1.otu.counts3 <- data.frame(HMP1.otu.counts3, tmp)
tmp <- colSums(HMP1.otu > 4)
HMP1.otu.counts4 <- data.frame(HMP1.otu.counts4, tmp)
tmp <- colSums(HMP1.otu > 5)
HMP1.otu.counts5 <- data.frame(HMP1.otu.counts5, tmp)
tmp <- colSums(HMP1.otu > 10)
HMP1.otu.counts10 <- data.frame(HMP1.otu.counts10, tmp)
HMP2.otu = as.data.frame(otu_table(qd.cdhit_blast_gg2011.HMP2))
HMP2.otu <- HMP2.otu[,order(colnames(HMP2.otu))]
tmp <- colSums(HMP2.otu != 0)
HMP2.otu.counts0 <- data.frame(HMP2.otu.counts0, tmp)
tmp <- colSums(HMP2.otu > 1)
HMP2.otu.counts1 <- data.frame(HMP2.otu.counts1, tmp)
tmp <- colSums(HMP2.otu > 2)
HMP2.otu.counts2 <- data.frame(HMP2.otu.counts2, tmp)
tmp <- colSums(HMP2.otu > 3)
HMP2.otu.counts3 <- data.frame(HMP2.otu.counts3, tmp)
tmp <- colSums(HMP2.otu > 4)
HMP2.otu.counts4 <- data.frame(HMP2.otu.counts4, tmp)
tmp <- colSums(HMP2.otu > 5)
HMP2.otu.counts5 <- data.frame(HMP2.otu.counts5, tmp)
tmp <- colSums(HMP2.otu > 10)
HMP2.otu.counts10 <- data.frame(HMP2.otu.counts10, tmp)

HMP1.otu = as.data.frame(otu_table(qd.cdhit_blast_gg2013.HMP1))
HMP1.otu <- HMP1.otu[,order(colnames(HMP1.otu))]
tmp <- colSums(HMP1.otu != 0)
HMP1.otu.counts0 <- data.frame(HMP1.otu.counts0, tmp)
tmp <- colSums(HMP1.otu > 1)
HMP1.otu.counts1 <- data.frame(HMP1.otu.counts1, tmp)
tmp <- colSums(HMP1.otu > 2)
HMP1.otu.counts2 <- data.frame(HMP1.otu.counts2, tmp)
tmp <- colSums(HMP1.otu > 3)
HMP1.otu.counts3 <- data.frame(HMP1.otu.counts3, tmp)
tmp <- colSums(HMP1.otu > 4)
HMP1.otu.counts4 <- data.frame(HMP1.otu.counts4, tmp)
tmp <- colSums(HMP1.otu > 5)
HMP1.otu.counts5 <- data.frame(HMP1.otu.counts5, tmp)
tmp <- colSums(HMP1.otu > 10)
HMP1.otu.counts10 <- data.frame(HMP1.otu.counts10, tmp)
HMP2.otu = as.data.frame(otu_table(qd.cdhit_blast_gg2013.HMP2))
HMP2.otu <- HMP2.otu[,order(colnames(HMP2.otu))]
tmp <- colSums(HMP2.otu != 0)
HMP2.otu.counts0 <- data.frame(HMP2.otu.counts0, tmp)
tmp <- colSums(HMP2.otu > 1)
HMP2.otu.counts1 <- data.frame(HMP2.otu.counts1, tmp)
tmp <- colSums(HMP2.otu > 2)
HMP2.otu.counts2 <- data.frame(HMP2.otu.counts2, tmp)
tmp <- colSums(HMP2.otu > 3)
HMP2.otu.counts3 <- data.frame(HMP2.otu.counts3, tmp)
tmp <- colSums(HMP2.otu > 4)
HMP2.otu.counts4 <- data.frame(HMP2.otu.counts4, tmp)
tmp <- colSums(HMP2.otu > 5)
HMP2.otu.counts5 <- data.frame(HMP2.otu.counts5, tmp)
tmp <- colSums(HMP2.otu > 10)
HMP2.otu.counts10 <- data.frame(HMP2.otu.counts10, tmp)

HMP1.otu = as.data.frame(otu_table(qd.cdhit_blast_silva111.HMP1))
HMP1.otu <- HMP1.otu[,order(colnames(HMP1.otu))]
tmp <- colSums(HMP1.otu != 0)
HMP1.otu.counts0 <- data.frame(HMP1.otu.counts0, tmp)
tmp <- colSums(HMP1.otu > 1)
HMP1.otu.counts1 <- data.frame(HMP1.otu.counts1, tmp)
tmp <- colSums(HMP1.otu > 2)
HMP1.otu.counts2 <- data.frame(HMP1.otu.counts2, tmp)
tmp <- colSums(HMP1.otu > 3)
HMP1.otu.counts3 <- data.frame(HMP1.otu.counts3, tmp)
tmp <- colSums(HMP1.otu > 4)
HMP1.otu.counts4 <- data.frame(HMP1.otu.counts4, tmp)
tmp <- colSums(HMP1.otu > 5)
HMP1.otu.counts5 <- data.frame(HMP1.otu.counts5, tmp)
tmp <- colSums(HMP1.otu > 10)
HMP1.otu.counts10 <- data.frame(HMP1.otu.counts10, tmp)
HMP2.otu = as.data.frame(otu_table(qd.cdhit_blast_silva111.HMP2))
HMP2.otu <- HMP2.otu[,order(colnames(HMP2.otu))]
tmp <- colSums(HMP2.otu != 0)
HMP2.otu.counts0 <- data.frame(HMP2.otu.counts0, tmp)
tmp <- colSums(HMP2.otu > 1)
HMP2.otu.counts1 <- data.frame(HMP2.otu.counts1, tmp)
tmp <- colSums(HMP2.otu > 2)
HMP2.otu.counts2 <- data.frame(HMP2.otu.counts2, tmp)
tmp <- colSums(HMP2.otu > 3)
HMP2.otu.counts3 <- data.frame(HMP2.otu.counts3, tmp)
tmp <- colSums(HMP2.otu > 4)
HMP2.otu.counts4 <- data.frame(HMP2.otu.counts4, tmp)
tmp <- colSums(HMP2.otu > 5)
HMP2.otu.counts5 <- data.frame(HMP2.otu.counts5, tmp)
tmp <- colSums(HMP2.otu > 10)
HMP2.otu.counts10 <- data.frame(HMP2.otu.counts10, tmp)

HMP1.otu = as.data.frame(otu_table(qd.cdhit_rdptraining_gg2011.HMP1))
HMP1.otu <- HMP1.otu[,order(colnames(HMP1.otu))]
tmp <- colSums(HMP1.otu != 0)
HMP1.otu.counts0 <- data.frame(HMP1.otu.counts0, tmp)
tmp <- colSums(HMP1.otu > 1)
HMP1.otu.counts1 <- data.frame(HMP1.otu.counts1, tmp)
tmp <- colSums(HMP1.otu > 2)
HMP1.otu.counts2 <- data.frame(HMP1.otu.counts2, tmp)
tmp <- colSums(HMP1.otu > 3)
HMP1.otu.counts3 <- data.frame(HMP1.otu.counts3, tmp)
tmp <- colSums(HMP1.otu > 4)
HMP1.otu.counts4 <- data.frame(HMP1.otu.counts4, tmp)
tmp <- colSums(HMP1.otu > 5)
HMP1.otu.counts5 <- data.frame(HMP1.otu.counts5, tmp)
tmp <- colSums(HMP1.otu > 10)
HMP1.otu.counts10 <- data.frame(HMP1.otu.counts10, tmp)
HMP2.otu = as.data.frame(otu_table(qd.cdhit_rdptraining_gg2011.HMP2))
HMP2.otu <- HMP2.otu[,order(colnames(HMP2.otu))]
tmp <- colSums(HMP2.otu != 0)
HMP2.otu.counts0 <- data.frame(HMP2.otu.counts0, tmp)
tmp <- colSums(HMP2.otu > 1)
HMP2.otu.counts1 <- data.frame(HMP2.otu.counts1, tmp)
tmp <- colSums(HMP2.otu > 2)
HMP2.otu.counts2 <- data.frame(HMP2.otu.counts2, tmp)
tmp <- colSums(HMP2.otu > 3)
HMP2.otu.counts3 <- data.frame(HMP2.otu.counts3, tmp)
tmp <- colSums(HMP2.otu > 4)
HMP2.otu.counts4 <- data.frame(HMP2.otu.counts4, tmp)
tmp <- colSums(HMP2.otu > 5)
HMP2.otu.counts5 <- data.frame(HMP2.otu.counts5, tmp)
tmp <- colSums(HMP2.otu > 10)
HMP2.otu.counts10 <- data.frame(HMP2.otu.counts10, tmp)

HMP1.otu = as.data.frame(otu_table(qd.cdhit_rdptraining_gg2013.HMP1))
HMP1.otu <- HMP1.otu[,order(colnames(HMP1.otu))]
tmp <- colSums(HMP1.otu != 0)
HMP1.otu.counts0 <- data.frame(HMP1.otu.counts0, tmp)
tmp <- colSums(HMP1.otu > 1)
HMP1.otu.counts1 <- data.frame(HMP1.otu.counts1, tmp)
tmp <- colSums(HMP1.otu > 2)
HMP1.otu.counts2 <- data.frame(HMP1.otu.counts2, tmp)
tmp <- colSums(HMP1.otu > 3)
HMP1.otu.counts3 <- data.frame(HMP1.otu.counts3, tmp)
tmp <- colSums(HMP1.otu > 4)
HMP1.otu.counts4 <- data.frame(HMP1.otu.counts4, tmp)
tmp <- colSums(HMP1.otu > 5)
HMP1.otu.counts5 <- data.frame(HMP1.otu.counts5, tmp)
tmp <- colSums(HMP1.otu > 10)
HMP1.otu.counts10 <- data.frame(HMP1.otu.counts10, tmp)
HMP2.otu = as.data.frame(otu_table(qd.cdhit_rdptraining_gg2013.HMP2))
HMP2.otu <- HMP2.otu[,order(colnames(HMP2.otu))]
tmp <- colSums(HMP2.otu != 0)
HMP2.otu.counts0 <- data.frame(HMP2.otu.counts0, tmp)
tmp <- colSums(HMP2.otu > 1)
HMP2.otu.counts1 <- data.frame(HMP2.otu.counts1, tmp)
tmp <- colSums(HMP2.otu > 2)
HMP2.otu.counts2 <- data.frame(HMP2.otu.counts2, tmp)
tmp <- colSums(HMP2.otu > 3)
HMP2.otu.counts3 <- data.frame(HMP2.otu.counts3, tmp)
tmp <- colSums(HMP2.otu > 4)
HMP2.otu.counts4 <- data.frame(HMP2.otu.counts4, tmp)
tmp <- colSums(HMP2.otu > 5)
HMP2.otu.counts5 <- data.frame(HMP2.otu.counts5, tmp)
tmp <- colSums(HMP2.otu > 10)
HMP2.otu.counts10 <- data.frame(HMP2.otu.counts10, tmp)

HMP1.otu = as.data.frame(otu_table(qd.cdhit_rdptraining_silva111.HMP1))
HMP1.otu <- HMP1.otu[,order(colnames(HMP1.otu))]
tmp <- colSums(HMP1.otu != 0)
HMP1.otu.counts0 <- data.frame(HMP1.otu.counts0, tmp)
tmp <- colSums(HMP1.otu > 1)
HMP1.otu.counts1 <- data.frame(HMP1.otu.counts1, tmp)
tmp <- colSums(HMP1.otu > 2)
HMP1.otu.counts2 <- data.frame(HMP1.otu.counts2, tmp)
tmp <- colSums(HMP1.otu > 3)
HMP1.otu.counts3 <- data.frame(HMP1.otu.counts3, tmp)
tmp <- colSums(HMP1.otu > 4)
HMP1.otu.counts4 <- data.frame(HMP1.otu.counts4, tmp)
tmp <- colSums(HMP1.otu > 5)
HMP1.otu.counts5 <- data.frame(HMP1.otu.counts5, tmp)
tmp <- colSums(HMP1.otu > 10)
HMP1.otu.counts10 <- data.frame(HMP1.otu.counts10, tmp)
HMP2.otu = as.data.frame(otu_table(qd.cdhit_rdptraining_silva111.HMP2))
HMP2.otu <- HMP2.otu[,order(colnames(HMP2.otu))]
tmp <- colSums(HMP2.otu != 0)
HMP2.otu.counts0 <- data.frame(HMP2.otu.counts0, tmp)
tmp <- colSums(HMP2.otu > 1)
HMP2.otu.counts1 <- data.frame(HMP2.otu.counts1, tmp)
tmp <- colSums(HMP2.otu > 2)
HMP2.otu.counts2 <- data.frame(HMP2.otu.counts2, tmp)
tmp <- colSums(HMP2.otu > 3)
HMP2.otu.counts3 <- data.frame(HMP2.otu.counts3, tmp)
tmp <- colSums(HMP2.otu > 4)
HMP2.otu.counts4 <- data.frame(HMP2.otu.counts4, tmp)
tmp <- colSums(HMP2.otu > 5)
HMP2.otu.counts5 <- data.frame(HMP2.otu.counts5, tmp)
tmp <- colSums(HMP2.otu > 10)
HMP2.otu.counts10 <- data.frame(HMP2.otu.counts10, tmp)

HMP1.otu = as.data.frame(otu_table(qd.dnaclust_blast_gg2011.HMP1))
HMP1.otu <- HMP1.otu[,order(colnames(HMP1.otu))]
tmp <- colSums(HMP1.otu != 0)
HMP1.otu.counts0 <- data.frame(HMP1.otu.counts0, tmp)
tmp <- colSums(HMP1.otu > 1)
HMP1.otu.counts1 <- data.frame(HMP1.otu.counts1, tmp)
tmp <- colSums(HMP1.otu > 2)
HMP1.otu.counts2 <- data.frame(HMP1.otu.counts2, tmp)
tmp <- colSums(HMP1.otu > 3)
HMP1.otu.counts3 <- data.frame(HMP1.otu.counts3, tmp)
tmp <- colSums(HMP1.otu > 4)
HMP1.otu.counts4 <- data.frame(HMP1.otu.counts4, tmp)
tmp <- colSums(HMP1.otu > 5)
HMP1.otu.counts5 <- data.frame(HMP1.otu.counts5, tmp)
tmp <- colSums(HMP1.otu > 10)
HMP1.otu.counts10 <- data.frame(HMP1.otu.counts10, tmp)
HMP2.otu = as.data.frame(otu_table(qd.dnaclust_blast_gg2011.HMP2))
HMP2.otu <- HMP2.otu[,order(colnames(HMP2.otu))]
tmp <- colSums(HMP2.otu != 0)
HMP2.otu.counts0 <- data.frame(HMP2.otu.counts0, tmp)
tmp <- colSums(HMP2.otu > 1)
HMP2.otu.counts1 <- data.frame(HMP2.otu.counts1, tmp)
tmp <- colSums(HMP2.otu > 2)
HMP2.otu.counts2 <- data.frame(HMP2.otu.counts2, tmp)
tmp <- colSums(HMP2.otu > 3)
HMP2.otu.counts3 <- data.frame(HMP2.otu.counts3, tmp)
tmp <- colSums(HMP2.otu > 4)
HMP2.otu.counts4 <- data.frame(HMP2.otu.counts4, tmp)
tmp <- colSums(HMP2.otu > 5)
HMP2.otu.counts5 <- data.frame(HMP2.otu.counts5, tmp)
tmp <- colSums(HMP2.otu > 10)
HMP2.otu.counts10 <- data.frame(HMP2.otu.counts10, tmp)

HMP1.otu = as.data.frame(otu_table(qd.dnaclust_blast_gg2013.HMP1))
HMP1.otu <- HMP1.otu[,order(colnames(HMP1.otu))]
tmp <- colSums(HMP1.otu != 0)
HMP1.otu.counts0 <- data.frame(HMP1.otu.counts0, tmp)
tmp <- colSums(HMP1.otu > 1)
HMP1.otu.counts1 <- data.frame(HMP1.otu.counts1, tmp)
tmp <- colSums(HMP1.otu > 2)
HMP1.otu.counts2 <- data.frame(HMP1.otu.counts2, tmp)
tmp <- colSums(HMP1.otu > 3)
HMP1.otu.counts3 <- data.frame(HMP1.otu.counts3, tmp)
tmp <- colSums(HMP1.otu > 4)
HMP1.otu.counts4 <- data.frame(HMP1.otu.counts4, tmp)
tmp <- colSums(HMP1.otu > 5)
HMP1.otu.counts5 <- data.frame(HMP1.otu.counts5, tmp)
tmp <- colSums(HMP1.otu > 10)
HMP1.otu.counts10 <- data.frame(HMP1.otu.counts10, tmp)
HMP2.otu = as.data.frame(otu_table(qd.dnaclust_blast_gg2013.HMP2))
HMP2.otu <- HMP2.otu[,order(colnames(HMP2.otu))]
tmp <- colSums(HMP2.otu != 0)
HMP2.otu.counts0 <- data.frame(HMP2.otu.counts0, tmp)
tmp <- colSums(HMP2.otu > 1)
HMP2.otu.counts1 <- data.frame(HMP2.otu.counts1, tmp)
tmp <- colSums(HMP2.otu > 2)
HMP2.otu.counts2 <- data.frame(HMP2.otu.counts2, tmp)
tmp <- colSums(HMP2.otu > 3)
HMP2.otu.counts3 <- data.frame(HMP2.otu.counts3, tmp)
tmp <- colSums(HMP2.otu > 4)
HMP2.otu.counts4 <- data.frame(HMP2.otu.counts4, tmp)
tmp <- colSums(HMP2.otu > 5)
HMP2.otu.counts5 <- data.frame(HMP2.otu.counts5, tmp)
tmp <- colSums(HMP2.otu > 10)
HMP2.otu.counts10 <- data.frame(HMP2.otu.counts10, tmp)

HMP1.otu = as.data.frame(otu_table(qd.dnaclust_blast_silva111.HMP1))
HMP1.otu <- HMP1.otu[,order(colnames(HMP1.otu))]
tmp <- colSums(HMP1.otu != 0)
HMP1.otu.counts0 <- data.frame(HMP1.otu.counts0, tmp)
tmp <- colSums(HMP1.otu > 1)
HMP1.otu.counts1 <- data.frame(HMP1.otu.counts1, tmp)
tmp <- colSums(HMP1.otu > 2)
HMP1.otu.counts2 <- data.frame(HMP1.otu.counts2, tmp)
tmp <- colSums(HMP1.otu > 3)
HMP1.otu.counts3 <- data.frame(HMP1.otu.counts3, tmp)
tmp <- colSums(HMP1.otu > 4)
HMP1.otu.counts4 <- data.frame(HMP1.otu.counts4, tmp)
tmp <- colSums(HMP1.otu > 5)
HMP1.otu.counts5 <- data.frame(HMP1.otu.counts5, tmp)
tmp <- colSums(HMP1.otu > 10)
HMP1.otu.counts10 <- data.frame(HMP1.otu.counts10, tmp)
HMP2.otu = as.data.frame(otu_table(qd.dnaclust_blast_silva111.HMP2))
HMP2.otu <- HMP2.otu[,order(colnames(HMP2.otu))]
tmp <- colSums(HMP2.otu != 0)
HMP2.otu.counts0 <- data.frame(HMP2.otu.counts0, tmp)
tmp <- colSums(HMP2.otu > 1)
HMP2.otu.counts1 <- data.frame(HMP2.otu.counts1, tmp)
tmp <- colSums(HMP2.otu > 2)
HMP2.otu.counts2 <- data.frame(HMP2.otu.counts2, tmp)
tmp <- colSums(HMP2.otu > 3)
HMP2.otu.counts3 <- data.frame(HMP2.otu.counts3, tmp)
tmp <- colSums(HMP2.otu > 4)
HMP2.otu.counts4 <- data.frame(HMP2.otu.counts4, tmp)
tmp <- colSums(HMP2.otu > 5)
HMP2.otu.counts5 <- data.frame(HMP2.otu.counts5, tmp)
tmp <- colSums(HMP2.otu > 10)
HMP2.otu.counts10 <- data.frame(HMP2.otu.counts10, tmp)

HMP1.otu = as.data.frame(otu_table(qd.dnaclust_rdptraining_gg2011.HMP1))
HMP1.otu <- HMP1.otu[,order(colnames(HMP1.otu))]
tmp <- colSums(HMP1.otu != 0)
HMP1.otu.counts0 <- data.frame(HMP1.otu.counts0, tmp)
tmp <- colSums(HMP1.otu > 1)
HMP1.otu.counts1 <- data.frame(HMP1.otu.counts1, tmp)
tmp <- colSums(HMP1.otu > 2)
HMP1.otu.counts2 <- data.frame(HMP1.otu.counts2, tmp)
tmp <- colSums(HMP1.otu > 3)
HMP1.otu.counts3 <- data.frame(HMP1.otu.counts3, tmp)
tmp <- colSums(HMP1.otu > 4)
HMP1.otu.counts4 <- data.frame(HMP1.otu.counts4, tmp)
tmp <- colSums(HMP1.otu > 5)
HMP1.otu.counts5 <- data.frame(HMP1.otu.counts5, tmp)
tmp <- colSums(HMP1.otu > 10)
HMP1.otu.counts10 <- data.frame(HMP1.otu.counts10, tmp)
HMP2.otu = as.data.frame(otu_table(qd.dnaclust_rdptraining_gg2011.HMP2))
HMP2.otu <- HMP2.otu[,order(colnames(HMP2.otu))]
tmp <- colSums(HMP2.otu != 0)
HMP2.otu.counts0 <- data.frame(HMP2.otu.counts0, tmp)
tmp <- colSums(HMP2.otu > 1)
HMP2.otu.counts1 <- data.frame(HMP2.otu.counts1, tmp)
tmp <- colSums(HMP2.otu > 2)
HMP2.otu.counts2 <- data.frame(HMP2.otu.counts2, tmp)
tmp <- colSums(HMP2.otu > 3)
HMP2.otu.counts3 <- data.frame(HMP2.otu.counts3, tmp)
tmp <- colSums(HMP2.otu > 4)
HMP2.otu.counts4 <- data.frame(HMP2.otu.counts4, tmp)
tmp <- colSums(HMP2.otu > 5)
HMP2.otu.counts5 <- data.frame(HMP2.otu.counts5, tmp)
tmp <- colSums(HMP2.otu > 10)
HMP2.otu.counts10 <- data.frame(HMP2.otu.counts10, tmp)

HMP1.otu = as.data.frame(otu_table(qd.dnaclust_rdptraining_gg2013.HMP1))
HMP1.otu <- HMP1.otu[,order(colnames(HMP1.otu))]
tmp <- colSums(HMP1.otu != 0)
HMP1.otu.counts0 <- data.frame(HMP1.otu.counts0, tmp)
tmp <- colSums(HMP1.otu > 1)
HMP1.otu.counts1 <- data.frame(HMP1.otu.counts1, tmp)
tmp <- colSums(HMP1.otu > 2)
HMP1.otu.counts2 <- data.frame(HMP1.otu.counts2, tmp)
tmp <- colSums(HMP1.otu > 3)
HMP1.otu.counts3 <- data.frame(HMP1.otu.counts3, tmp)
tmp <- colSums(HMP1.otu > 4)
HMP1.otu.counts4 <- data.frame(HMP1.otu.counts4, tmp)
tmp <- colSums(HMP1.otu > 5)
HMP1.otu.counts5 <- data.frame(HMP1.otu.counts5, tmp)
tmp <- colSums(HMP1.otu > 10)
HMP1.otu.counts10 <- data.frame(HMP1.otu.counts10, tmp)
HMP2.otu = as.data.frame(otu_table(qd.dnaclust_rdptraining_gg2013.HMP2))
HMP2.otu <- HMP2.otu[,order(colnames(HMP2.otu))]
tmp <- colSums(HMP2.otu != 0)
HMP2.otu.counts0 <- data.frame(HMP2.otu.counts0, tmp)
tmp <- colSums(HMP2.otu > 1)
HMP2.otu.counts1 <- data.frame(HMP2.otu.counts1, tmp)
tmp <- colSums(HMP2.otu > 2)
HMP2.otu.counts2 <- data.frame(HMP2.otu.counts2, tmp)
tmp <- colSums(HMP2.otu > 3)
HMP2.otu.counts3 <- data.frame(HMP2.otu.counts3, tmp)
tmp <- colSums(HMP2.otu > 4)
HMP2.otu.counts4 <- data.frame(HMP2.otu.counts4, tmp)
tmp <- colSums(HMP2.otu > 5)
HMP2.otu.counts5 <- data.frame(HMP2.otu.counts5, tmp)
tmp <- colSums(HMP2.otu > 10)
HMP2.otu.counts10 <- data.frame(HMP2.otu.counts10, tmp)

HMP1.otu = as.data.frame(otu_table(qd.dnaclust_rdptraining_silva111.HMP1))
HMP1.otu <- HMP1.otu[,order(colnames(HMP1.otu))]
tmp <- colSums(HMP1.otu != 0)
HMP1.otu.counts0 <- data.frame(HMP1.otu.counts0, tmp)
tmp <- colSums(HMP1.otu > 1)
HMP1.otu.counts1 <- data.frame(HMP1.otu.counts1, tmp)
tmp <- colSums(HMP1.otu > 2)
HMP1.otu.counts2 <- data.frame(HMP1.otu.counts2, tmp)
tmp <- colSums(HMP1.otu > 3)
HMP1.otu.counts3 <- data.frame(HMP1.otu.counts3, tmp)
tmp <- colSums(HMP1.otu > 4)
HMP1.otu.counts4 <- data.frame(HMP1.otu.counts4, tmp)
tmp <- colSums(HMP1.otu > 5)
HMP1.otu.counts5 <- data.frame(HMP1.otu.counts5, tmp)
tmp <- colSums(HMP1.otu > 10)
HMP1.otu.counts10 <- data.frame(HMP1.otu.counts10, tmp)
HMP2.otu = as.data.frame(otu_table(qd.dnaclust_rdptraining_silva111.HMP2))
HMP2.otu <- HMP2.otu[,order(colnames(HMP2.otu))]
tmp <- colSums(HMP2.otu != 0)
HMP2.otu.counts0 <- data.frame(HMP2.otu.counts0, tmp)
tmp <- colSums(HMP2.otu > 1)
HMP2.otu.counts1 <- data.frame(HMP2.otu.counts1, tmp)
tmp <- colSums(HMP2.otu > 2)
HMP2.otu.counts2 <- data.frame(HMP2.otu.counts2, tmp)
tmp <- colSums(HMP2.otu > 3)
HMP2.otu.counts3 <- data.frame(HMP2.otu.counts3, tmp)
tmp <- colSums(HMP2.otu > 4)
HMP2.otu.counts4 <- data.frame(HMP2.otu.counts4, tmp)
tmp <- colSums(HMP2.otu > 5)
HMP2.otu.counts5 <- data.frame(HMP2.otu.counts5, tmp)
tmp <- colSums(HMP2.otu > 10)
HMP2.otu.counts10 <- data.frame(HMP2.otu.counts10, tmp)

HMP1.otu = as.data.frame(otu_table(qd.uclust_blast_gg2011.HMP1))
HMP1.otu <- HMP1.otu[,order(colnames(HMP1.otu))]
tmp <- colSums(HMP1.otu != 0)
HMP1.otu.counts0 <- data.frame(HMP1.otu.counts0, tmp)
tmp <- colSums(HMP1.otu > 1)
HMP1.otu.counts1 <- data.frame(HMP1.otu.counts1, tmp)
tmp <- colSums(HMP1.otu > 2)
HMP1.otu.counts2 <- data.frame(HMP1.otu.counts2, tmp)
tmp <- colSums(HMP1.otu > 3)
HMP1.otu.counts3 <- data.frame(HMP1.otu.counts3, tmp)
tmp <- colSums(HMP1.otu > 4)
HMP1.otu.counts4 <- data.frame(HMP1.otu.counts4, tmp)
tmp <- colSums(HMP1.otu > 5)
HMP1.otu.counts5 <- data.frame(HMP1.otu.counts5, tmp)
tmp <- colSums(HMP1.otu > 10)
HMP1.otu.counts10 <- data.frame(HMP1.otu.counts10, tmp)
HMP2.otu = as.data.frame(otu_table(qd.uclust_blast_gg2011.HMP2))
HMP2.otu <- HMP2.otu[,order(colnames(HMP2.otu))]
tmp <- colSums(HMP2.otu != 0)
HMP2.otu.counts0 <- data.frame(HMP2.otu.counts0, tmp)
tmp <- colSums(HMP2.otu > 1)
HMP2.otu.counts1 <- data.frame(HMP2.otu.counts1, tmp)
tmp <- colSums(HMP2.otu > 2)
HMP2.otu.counts2 <- data.frame(HMP2.otu.counts2, tmp)
tmp <- colSums(HMP2.otu > 3)
HMP2.otu.counts3 <- data.frame(HMP2.otu.counts3, tmp)
tmp <- colSums(HMP2.otu > 4)
HMP2.otu.counts4 <- data.frame(HMP2.otu.counts4, tmp)
tmp <- colSums(HMP2.otu > 5)
HMP2.otu.counts5 <- data.frame(HMP2.otu.counts5, tmp)
tmp <- colSums(HMP2.otu > 10)
HMP2.otu.counts10 <- data.frame(HMP2.otu.counts10, tmp)

HMP1.otu = as.data.frame(otu_table(qd.uclust_blast_gg2013.HMP1))
HMP1.otu <- HMP1.otu[,order(colnames(HMP1.otu))]
tmp <- colSums(HMP1.otu != 0)
HMP1.otu.counts0 <- data.frame(HMP1.otu.counts0, tmp)
tmp <- colSums(HMP1.otu > 1)
HMP1.otu.counts1 <- data.frame(HMP1.otu.counts1, tmp)
tmp <- colSums(HMP1.otu > 2)
HMP1.otu.counts2 <- data.frame(HMP1.otu.counts2, tmp)
tmp <- colSums(HMP1.otu > 3)
HMP1.otu.counts3 <- data.frame(HMP1.otu.counts3, tmp)
tmp <- colSums(HMP1.otu > 4)
HMP1.otu.counts4 <- data.frame(HMP1.otu.counts4, tmp)
tmp <- colSums(HMP1.otu > 5)
HMP1.otu.counts5 <- data.frame(HMP1.otu.counts5, tmp)
tmp <- colSums(HMP1.otu > 10)
HMP1.otu.counts10 <- data.frame(HMP1.otu.counts10, tmp)
HMP2.otu = as.data.frame(otu_table(qd.uclust_blast_gg2013.HMP2))
HMP2.otu <- HMP2.otu[,order(colnames(HMP2.otu))]
tmp <- colSums(HMP2.otu != 0)
HMP2.otu.counts0 <- data.frame(HMP2.otu.counts0, tmp)
tmp <- colSums(HMP2.otu > 1)
HMP2.otu.counts1 <- data.frame(HMP2.otu.counts1, tmp)
tmp <- colSums(HMP2.otu > 2)
HMP2.otu.counts2 <- data.frame(HMP2.otu.counts2, tmp)
tmp <- colSums(HMP2.otu > 3)
HMP2.otu.counts3 <- data.frame(HMP2.otu.counts3, tmp)
tmp <- colSums(HMP2.otu > 4)
HMP2.otu.counts4 <- data.frame(HMP2.otu.counts4, tmp)
tmp <- colSums(HMP2.otu > 5)
HMP2.otu.counts5 <- data.frame(HMP2.otu.counts5, tmp)
tmp <- colSums(HMP2.otu > 10)
HMP2.otu.counts10 <- data.frame(HMP2.otu.counts10, tmp)

HMP1.otu = as.data.frame(otu_table(qd.uclust_blast_silva111.HMP1))
HMP1.otu <- HMP1.otu[,order(colnames(HMP1.otu))]
tmp <- colSums(HMP1.otu != 0)
HMP1.otu.counts0 <- data.frame(HMP1.otu.counts0, tmp)
tmp <- colSums(HMP1.otu > 1)
HMP1.otu.counts1 <- data.frame(HMP1.otu.counts1, tmp)
tmp <- colSums(HMP1.otu > 2)
HMP1.otu.counts2 <- data.frame(HMP1.otu.counts2, tmp)
tmp <- colSums(HMP1.otu > 3)
HMP1.otu.counts3 <- data.frame(HMP1.otu.counts3, tmp)
tmp <- colSums(HMP1.otu > 4)
HMP1.otu.counts4 <- data.frame(HMP1.otu.counts4, tmp)
tmp <- colSums(HMP1.otu > 5)
HMP1.otu.counts5 <- data.frame(HMP1.otu.counts5, tmp)
tmp <- colSums(HMP1.otu > 10)
HMP1.otu.counts10 <- data.frame(HMP1.otu.counts10, tmp)
HMP2.otu = as.data.frame(otu_table(qd.uclust_blast_silva111.HMP2))
HMP2.otu <- HMP2.otu[,order(colnames(HMP2.otu))]
tmp <- colSums(HMP2.otu != 0)
HMP2.otu.counts0 <- data.frame(HMP2.otu.counts0, tmp)
tmp <- colSums(HMP2.otu > 1)
HMP2.otu.counts1 <- data.frame(HMP2.otu.counts1, tmp)
tmp <- colSums(HMP2.otu > 2)
HMP2.otu.counts2 <- data.frame(HMP2.otu.counts2, tmp)
tmp <- colSums(HMP2.otu > 3)
HMP2.otu.counts3 <- data.frame(HMP2.otu.counts3, tmp)
tmp <- colSums(HMP2.otu > 4)
HMP2.otu.counts4 <- data.frame(HMP2.otu.counts4, tmp)
tmp <- colSums(HMP2.otu > 5)
HMP2.otu.counts5 <- data.frame(HMP2.otu.counts5, tmp)
tmp <- colSums(HMP2.otu > 10)
HMP2.otu.counts10 <- data.frame(HMP2.otu.counts10, tmp)

HMP1.otu = as.data.frame(otu_table(qd.uclust_rdptraining_gg2011.HMP1))
HMP1.otu <- HMP1.otu[,order(colnames(HMP1.otu))]
tmp <- colSums(HMP1.otu != 0)
HMP1.otu.counts0 <- data.frame(HMP1.otu.counts0, tmp)
tmp <- colSums(HMP1.otu > 1)
HMP1.otu.counts1 <- data.frame(HMP1.otu.counts1, tmp)
tmp <- colSums(HMP1.otu > 2)
HMP1.otu.counts2 <- data.frame(HMP1.otu.counts2, tmp)
tmp <- colSums(HMP1.otu > 3)
HMP1.otu.counts3 <- data.frame(HMP1.otu.counts3, tmp)
tmp <- colSums(HMP1.otu > 4)
HMP1.otu.counts4 <- data.frame(HMP1.otu.counts4, tmp)
tmp <- colSums(HMP1.otu > 5)
HMP1.otu.counts5 <- data.frame(HMP1.otu.counts5, tmp)
tmp <- colSums(HMP1.otu > 10)
HMP1.otu.counts10 <- data.frame(HMP1.otu.counts10, tmp)
HMP2.otu = as.data.frame(otu_table(qd.uclust_rdptraining_gg2011.HMP2))
HMP2.otu <- HMP2.otu[,order(colnames(HMP2.otu))]
tmp <- colSums(HMP2.otu != 0)
HMP2.otu.counts0 <- data.frame(HMP2.otu.counts0, tmp)
tmp <- colSums(HMP2.otu > 1)
HMP2.otu.counts1 <- data.frame(HMP2.otu.counts1, tmp)
tmp <- colSums(HMP2.otu > 2)
HMP2.otu.counts2 <- data.frame(HMP2.otu.counts2, tmp)
tmp <- colSums(HMP2.otu > 3)
HMP2.otu.counts3 <- data.frame(HMP2.otu.counts3, tmp)
tmp <- colSums(HMP2.otu > 4)
HMP2.otu.counts4 <- data.frame(HMP2.otu.counts4, tmp)
tmp <- colSums(HMP2.otu > 5)
HMP2.otu.counts5 <- data.frame(HMP2.otu.counts5, tmp)
tmp <- colSums(HMP2.otu > 10)
HMP2.otu.counts10 <- data.frame(HMP2.otu.counts10, tmp)

HMP1.otu = as.data.frame(otu_table(qd.uclust_rdptraining_gg2013.HMP1))
HMP1.otu <- HMP1.otu[,order(colnames(HMP1.otu))]
tmp <- colSums(HMP1.otu != 0)
HMP1.otu.counts0 <- data.frame(HMP1.otu.counts0, tmp)
tmp <- colSums(HMP1.otu > 1)
HMP1.otu.counts1 <- data.frame(HMP1.otu.counts1, tmp)
tmp <- colSums(HMP1.otu > 2)
HMP1.otu.counts2 <- data.frame(HMP1.otu.counts2, tmp)
tmp <- colSums(HMP1.otu > 3)
HMP1.otu.counts3 <- data.frame(HMP1.otu.counts3, tmp)
tmp <- colSums(HMP1.otu > 4)
HMP1.otu.counts4 <- data.frame(HMP1.otu.counts4, tmp)
tmp <- colSums(HMP1.otu > 5)
HMP1.otu.counts5 <- data.frame(HMP1.otu.counts5, tmp)
tmp <- colSums(HMP1.otu > 10)
HMP1.otu.counts10 <- data.frame(HMP1.otu.counts10, tmp)
HMP2.otu = as.data.frame(otu_table(qd.uclust_rdptraining_gg2013.HMP2))
HMP2.otu <- HMP2.otu[,order(colnames(HMP2.otu))]
tmp <- colSums(HMP2.otu != 0)
HMP2.otu.counts0 <- data.frame(HMP2.otu.counts0, tmp)
tmp <- colSums(HMP2.otu > 1)
HMP2.otu.counts1 <- data.frame(HMP2.otu.counts1, tmp)
tmp <- colSums(HMP2.otu > 2)
HMP2.otu.counts2 <- data.frame(HMP2.otu.counts2, tmp)
tmp <- colSums(HMP2.otu > 3)
HMP2.otu.counts3 <- data.frame(HMP2.otu.counts3, tmp)
tmp <- colSums(HMP2.otu > 4)
HMP2.otu.counts4 <- data.frame(HMP2.otu.counts4, tmp)
tmp <- colSums(HMP2.otu > 5)
HMP2.otu.counts5 <- data.frame(HMP2.otu.counts5, tmp)
tmp <- colSums(HMP2.otu > 10)
HMP2.otu.counts10 <- data.frame(HMP2.otu.counts10, tmp)

HMP1.otu = as.data.frame(otu_table(qd.uclust_rdptraining_silva111.HMP1))
HMP1.otu <- HMP1.otu[,order(colnames(HMP1.otu))]
tmp <- colSums(HMP1.otu != 0)
HMP1.otu.counts0 <- data.frame(HMP1.otu.counts0, tmp)
tmp <- colSums(HMP1.otu > 1)
HMP1.otu.counts1 <- data.frame(HMP1.otu.counts1, tmp)
tmp <- colSums(HMP1.otu > 2)
HMP1.otu.counts2 <- data.frame(HMP1.otu.counts2, tmp)
tmp <- colSums(HMP1.otu > 3)
HMP1.otu.counts3 <- data.frame(HMP1.otu.counts3, tmp)
tmp <- colSums(HMP1.otu > 4)
HMP1.otu.counts4 <- data.frame(HMP1.otu.counts4, tmp)
tmp <- colSums(HMP1.otu > 5)
HMP1.otu.counts5 <- data.frame(HMP1.otu.counts5, tmp)
tmp <- colSums(HMP1.otu > 10)
HMP1.otu.counts10 <- data.frame(HMP1.otu.counts10, tmp)
HMP2.otu = as.data.frame(otu_table(qd.uclust_rdptraining_silva111.HMP2))
HMP2.otu <- HMP2.otu[,order(colnames(HMP2.otu))]
tmp <- colSums(HMP2.otu != 0)
HMP2.otu.counts0 <- data.frame(HMP2.otu.counts0, tmp)
tmp <- colSums(HMP2.otu > 1)
HMP2.otu.counts1 <- data.frame(HMP2.otu.counts1, tmp)
tmp <- colSums(HMP2.otu > 2)
HMP2.otu.counts2 <- data.frame(HMP2.otu.counts2, tmp)
tmp <- colSums(HMP2.otu > 3)
HMP2.otu.counts3 <- data.frame(HMP2.otu.counts3, tmp)
tmp <- colSums(HMP2.otu > 4)
HMP2.otu.counts4 <- data.frame(HMP2.otu.counts4, tmp)
tmp <- colSums(HMP2.otu > 5)
HMP2.otu.counts5 <- data.frame(HMP2.otu.counts5, tmp)
tmp <- colSums(HMP2.otu > 10)
HMP2.otu.counts10 <- data.frame(HMP2.otu.counts10, tmp)

HMP1.otu = as.data.frame(otu_table(qd.uclustref_blast_gg2011.HMP1))
HMP1.otu <- HMP1.otu[,order(colnames(HMP1.otu))]
tmp <- colSums(HMP1.otu != 0)
HMP1.otu.counts0 <- data.frame(HMP1.otu.counts0, tmp)
tmp <- colSums(HMP1.otu > 1)
HMP1.otu.counts1 <- data.frame(HMP1.otu.counts1, tmp)
tmp <- colSums(HMP1.otu > 2)
HMP1.otu.counts2 <- data.frame(HMP1.otu.counts2, tmp)
tmp <- colSums(HMP1.otu > 3)
HMP1.otu.counts3 <- data.frame(HMP1.otu.counts3, tmp)
tmp <- colSums(HMP1.otu > 4)
HMP1.otu.counts4 <- data.frame(HMP1.otu.counts4, tmp)
tmp <- colSums(HMP1.otu > 5)
HMP1.otu.counts5 <- data.frame(HMP1.otu.counts5, tmp)
tmp <- colSums(HMP1.otu > 10)
HMP1.otu.counts10 <- data.frame(HMP1.otu.counts10, tmp)
HMP2.otu = as.data.frame(otu_table(qd.uclustref_blast_gg2011.HMP2))
HMP2.otu <- HMP2.otu[,order(colnames(HMP2.otu))]
tmp <- colSums(HMP2.otu != 0)
HMP2.otu.counts0 <- data.frame(HMP2.otu.counts0, tmp)
tmp <- colSums(HMP2.otu > 1)
HMP2.otu.counts1 <- data.frame(HMP2.otu.counts1, tmp)
tmp <- colSums(HMP2.otu > 2)
HMP2.otu.counts2 <- data.frame(HMP2.otu.counts2, tmp)
tmp <- colSums(HMP2.otu > 3)
HMP2.otu.counts3 <- data.frame(HMP2.otu.counts3, tmp)
tmp <- colSums(HMP2.otu > 4)
HMP2.otu.counts4 <- data.frame(HMP2.otu.counts4, tmp)
tmp <- colSums(HMP2.otu > 5)
HMP2.otu.counts5 <- data.frame(HMP2.otu.counts5, tmp)
tmp <- colSums(HMP2.otu > 10)
HMP2.otu.counts10 <- data.frame(HMP2.otu.counts10, tmp)

HMP1.otu = as.data.frame(otu_table(qd.uclustref_blast_gg2013.HMP1))
HMP1.otu <- HMP1.otu[,order(colnames(HMP1.otu))]
tmp <- colSums(HMP1.otu != 0)
HMP1.otu.counts0 <- data.frame(HMP1.otu.counts0, tmp)
tmp <- colSums(HMP1.otu > 1)
HMP1.otu.counts1 <- data.frame(HMP1.otu.counts1, tmp)
tmp <- colSums(HMP1.otu > 2)
HMP1.otu.counts2 <- data.frame(HMP1.otu.counts2, tmp)
tmp <- colSums(HMP1.otu > 3)
HMP1.otu.counts3 <- data.frame(HMP1.otu.counts3, tmp)
tmp <- colSums(HMP1.otu > 4)
HMP1.otu.counts4 <- data.frame(HMP1.otu.counts4, tmp)
tmp <- colSums(HMP1.otu > 5)
HMP1.otu.counts5 <- data.frame(HMP1.otu.counts5, tmp)
tmp <- colSums(HMP1.otu > 10)
HMP1.otu.counts10 <- data.frame(HMP1.otu.counts10, tmp)
HMP2.otu = as.data.frame(otu_table(qd.uclustref_blast_gg2013.HMP2))
HMP2.otu <- HMP2.otu[,order(colnames(HMP2.otu))]
tmp <- colSums(HMP2.otu != 0)
HMP2.otu.counts0 <- data.frame(HMP2.otu.counts0, tmp)
tmp <- colSums(HMP2.otu > 1)
HMP2.otu.counts1 <- data.frame(HMP2.otu.counts1, tmp)
tmp <- colSums(HMP2.otu > 2)
HMP2.otu.counts2 <- data.frame(HMP2.otu.counts2, tmp)
tmp <- colSums(HMP2.otu > 3)
HMP2.otu.counts3 <- data.frame(HMP2.otu.counts3, tmp)
tmp <- colSums(HMP2.otu > 4)
HMP2.otu.counts4 <- data.frame(HMP2.otu.counts4, tmp)
tmp <- colSums(HMP2.otu > 5)
HMP2.otu.counts5 <- data.frame(HMP2.otu.counts5, tmp)
tmp <- colSums(HMP2.otu > 10)
HMP2.otu.counts10 <- data.frame(HMP2.otu.counts10, tmp)

HMP1.otu = as.data.frame(otu_table(qd.uclustref_blast_silva111.HMP1))
HMP1.otu <- HMP1.otu[,order(colnames(HMP1.otu))]
tmp <- colSums(HMP1.otu != 0)
HMP1.otu.counts0 <- data.frame(HMP1.otu.counts0, tmp)
tmp <- colSums(HMP1.otu > 1)
HMP1.otu.counts1 <- data.frame(HMP1.otu.counts1, tmp)
tmp <- colSums(HMP1.otu > 2)
HMP1.otu.counts2 <- data.frame(HMP1.otu.counts2, tmp)
tmp <- colSums(HMP1.otu > 3)
HMP1.otu.counts3 <- data.frame(HMP1.otu.counts3, tmp)
tmp <- colSums(HMP1.otu > 4)
HMP1.otu.counts4 <- data.frame(HMP1.otu.counts4, tmp)
tmp <- colSums(HMP1.otu > 5)
HMP1.otu.counts5 <- data.frame(HMP1.otu.counts5, tmp)
tmp <- colSums(HMP1.otu > 10)
HMP1.otu.counts10 <- data.frame(HMP1.otu.counts10, tmp)
HMP2.otu = as.data.frame(otu_table(qd.uclustref_blast_silva111.HMP2))
HMP2.otu <- HMP2.otu[,order(colnames(HMP2.otu))]
tmp <- colSums(HMP2.otu != 0)
HMP2.otu.counts0 <- data.frame(HMP2.otu.counts0, tmp)
tmp <- colSums(HMP2.otu > 1)
HMP2.otu.counts1 <- data.frame(HMP2.otu.counts1, tmp)
tmp <- colSums(HMP2.otu > 2)
HMP2.otu.counts2 <- data.frame(HMP2.otu.counts2, tmp)
tmp <- colSums(HMP2.otu > 3)
HMP2.otu.counts3 <- data.frame(HMP2.otu.counts3, tmp)
tmp <- colSums(HMP2.otu > 4)
HMP2.otu.counts4 <- data.frame(HMP2.otu.counts4, tmp)
tmp <- colSums(HMP2.otu > 5)
HMP2.otu.counts5 <- data.frame(HMP2.otu.counts5, tmp)
tmp <- colSums(HMP2.otu > 10)
HMP2.otu.counts10 <- data.frame(HMP2.otu.counts10, tmp)

HMP1.otu = as.data.frame(otu_table(qd.uclustref_rdptraining_gg2011.HMP1))
HMP1.otu <- HMP1.otu[,order(colnames(HMP1.otu))]
tmp <- colSums(HMP1.otu != 0)
HMP1.otu.counts0 <- data.frame(HMP1.otu.counts0, tmp)
tmp <- colSums(HMP1.otu > 1)
HMP1.otu.counts1 <- data.frame(HMP1.otu.counts1, tmp)
tmp <- colSums(HMP1.otu > 2)
HMP1.otu.counts2 <- data.frame(HMP1.otu.counts2, tmp)
tmp <- colSums(HMP1.otu > 3)
HMP1.otu.counts3 <- data.frame(HMP1.otu.counts3, tmp)
tmp <- colSums(HMP1.otu > 4)
HMP1.otu.counts4 <- data.frame(HMP1.otu.counts4, tmp)
tmp <- colSums(HMP1.otu > 5)
HMP1.otu.counts5 <- data.frame(HMP1.otu.counts5, tmp)
tmp <- colSums(HMP1.otu > 10)
HMP1.otu.counts10 <- data.frame(HMP1.otu.counts10, tmp)
HMP2.otu = as.data.frame(otu_table(qd.uclustref_rdptraining_gg2011.HMP2))
HMP2.otu <- HMP2.otu[,order(colnames(HMP2.otu))]
tmp <- colSums(HMP2.otu != 0)
HMP2.otu.counts0 <- data.frame(HMP2.otu.counts0, tmp)
tmp <- colSums(HMP2.otu > 1)
HMP2.otu.counts1 <- data.frame(HMP2.otu.counts1, tmp)
tmp <- colSums(HMP2.otu > 2)
HMP2.otu.counts2 <- data.frame(HMP2.otu.counts2, tmp)
tmp <- colSums(HMP2.otu > 3)
HMP2.otu.counts3 <- data.frame(HMP2.otu.counts3, tmp)
tmp <- colSums(HMP2.otu > 4)
HMP2.otu.counts4 <- data.frame(HMP2.otu.counts4, tmp)
tmp <- colSums(HMP2.otu > 5)
HMP2.otu.counts5 <- data.frame(HMP2.otu.counts5, tmp)
tmp <- colSums(HMP2.otu > 10)
HMP2.otu.counts10 <- data.frame(HMP2.otu.counts10, tmp)

HMP1.otu = as.data.frame(otu_table(qd.uclustref_rdptraining_gg2013.HMP1))
HMP1.otu <- HMP1.otu[,order(colnames(HMP1.otu))]
tmp <- colSums(HMP1.otu != 0)
HMP1.otu.counts0 <- data.frame(HMP1.otu.counts0, tmp)
tmp <- colSums(HMP1.otu > 1)
HMP1.otu.counts1 <- data.frame(HMP1.otu.counts1, tmp)
tmp <- colSums(HMP1.otu > 2)
HMP1.otu.counts2 <- data.frame(HMP1.otu.counts2, tmp)
tmp <- colSums(HMP1.otu > 3)
HMP1.otu.counts3 <- data.frame(HMP1.otu.counts3, tmp)
tmp <- colSums(HMP1.otu > 4)
HMP1.otu.counts4 <- data.frame(HMP1.otu.counts4, tmp)
tmp <- colSums(HMP1.otu > 5)
HMP1.otu.counts5 <- data.frame(HMP1.otu.counts5, tmp)
tmp <- colSums(HMP1.otu > 10)
HMP1.otu.counts10 <- data.frame(HMP1.otu.counts10, tmp)
HMP2.otu = as.data.frame(otu_table(qd.uclustref_rdptraining_gg2013.HMP2))
HMP2.otu <- HMP2.otu[,order(colnames(HMP2.otu))]
tmp <- colSums(HMP2.otu != 0)
HMP2.otu.counts0 <- data.frame(HMP2.otu.counts0, tmp)
tmp <- colSums(HMP2.otu > 1)
HMP2.otu.counts1 <- data.frame(HMP2.otu.counts1, tmp)
tmp <- colSums(HMP2.otu > 2)
HMP2.otu.counts2 <- data.frame(HMP2.otu.counts2, tmp)
tmp <- colSums(HMP2.otu > 3)
HMP2.otu.counts3 <- data.frame(HMP2.otu.counts3, tmp)
tmp <- colSums(HMP2.otu > 4)
HMP2.otu.counts4 <- data.frame(HMP2.otu.counts4, tmp)
tmp <- colSums(HMP2.otu > 5)
HMP2.otu.counts5 <- data.frame(HMP2.otu.counts5, tmp)
tmp <- colSums(HMP2.otu > 10)
HMP2.otu.counts10 <- data.frame(HMP2.otu.counts10, tmp)

HMP1.otu = as.data.frame(otu_table(qd.uclustref_rdptraining_silva111.HMP1))
HMP1.otu <- HMP1.otu[,order(colnames(HMP1.otu))]
tmp <- colSums(HMP1.otu != 0)
HMP1.otu.counts0 <- data.frame(HMP1.otu.counts0, tmp)
tmp <- colSums(HMP1.otu > 1)
HMP1.otu.counts1 <- data.frame(HMP1.otu.counts1, tmp)
tmp <- colSums(HMP1.otu > 2)
HMP1.otu.counts2 <- data.frame(HMP1.otu.counts2, tmp)
tmp <- colSums(HMP1.otu > 3)
HMP1.otu.counts3 <- data.frame(HMP1.otu.counts3, tmp)
tmp <- colSums(HMP1.otu > 4)
HMP1.otu.counts4 <- data.frame(HMP1.otu.counts4, tmp)
tmp <- colSums(HMP1.otu > 5)
HMP1.otu.counts5 <- data.frame(HMP1.otu.counts5, tmp)
tmp <- colSums(HMP1.otu > 10)
HMP1.otu.counts10 <- data.frame(HMP1.otu.counts10, tmp)
HMP2.otu = as.data.frame(otu_table(qd.uclustref_rdptraining_silva111.HMP2))
HMP2.otu <- HMP2.otu[,order(colnames(HMP2.otu))]
tmp <- colSums(HMP2.otu != 0)
HMP2.otu.counts0 <- data.frame(HMP2.otu.counts0, tmp)
tmp <- colSums(HMP2.otu > 1)
HMP2.otu.counts1 <- data.frame(HMP2.otu.counts1, tmp)
tmp <- colSums(HMP2.otu > 2)
HMP2.otu.counts2 <- data.frame(HMP2.otu.counts2, tmp)
tmp <- colSums(HMP2.otu > 3)
HMP2.otu.counts3 <- data.frame(HMP2.otu.counts3, tmp)
tmp <- colSums(HMP2.otu > 4)
HMP2.otu.counts4 <- data.frame(HMP2.otu.counts4, tmp)
tmp <- colSums(HMP2.otu > 5)
HMP2.otu.counts5 <- data.frame(HMP2.otu.counts5, tmp)
tmp <- colSums(HMP2.otu > 10)
HMP2.otu.counts10 <- data.frame(HMP2.otu.counts10, tmp)

HMP1.otu = as.data.frame(otu_table(qd.uclustrefstrict_blast_gg2011.HMP1))
HMP1.otu <- HMP1.otu[,order(colnames(HMP1.otu))]
tmp <- colSums(HMP1.otu != 0)
HMP1.otu.counts0 <- data.frame(HMP1.otu.counts0, tmp)
tmp <- colSums(HMP1.otu > 1)
HMP1.otu.counts1 <- data.frame(HMP1.otu.counts1, tmp)
tmp <- colSums(HMP1.otu > 2)
HMP1.otu.counts2 <- data.frame(HMP1.otu.counts2, tmp)
tmp <- colSums(HMP1.otu > 3)
HMP1.otu.counts3 <- data.frame(HMP1.otu.counts3, tmp)
tmp <- colSums(HMP1.otu > 4)
HMP1.otu.counts4 <- data.frame(HMP1.otu.counts4, tmp)
tmp <- colSums(HMP1.otu > 5)
HMP1.otu.counts5 <- data.frame(HMP1.otu.counts5, tmp)
tmp <- colSums(HMP1.otu > 10)
HMP1.otu.counts10 <- data.frame(HMP1.otu.counts10, tmp)
HMP2.otu = as.data.frame(otu_table(qd.uclustrefstrict_blast_gg2011.HMP2))
HMP2.otu <- HMP2.otu[,order(colnames(HMP2.otu))]
tmp <- colSums(HMP2.otu != 0)
HMP2.otu.counts0 <- data.frame(HMP2.otu.counts0, tmp)
tmp <- colSums(HMP2.otu > 1)
HMP2.otu.counts1 <- data.frame(HMP2.otu.counts1, tmp)
tmp <- colSums(HMP2.otu > 2)
HMP2.otu.counts2 <- data.frame(HMP2.otu.counts2, tmp)
tmp <- colSums(HMP2.otu > 3)
HMP2.otu.counts3 <- data.frame(HMP2.otu.counts3, tmp)
tmp <- colSums(HMP2.otu > 4)
HMP2.otu.counts4 <- data.frame(HMP2.otu.counts4, tmp)
tmp <- colSums(HMP2.otu > 5)
HMP2.otu.counts5 <- data.frame(HMP2.otu.counts5, tmp)
tmp <- colSums(HMP2.otu > 10)
HMP2.otu.counts10 <- data.frame(HMP2.otu.counts10, tmp)

HMP1.otu = as.data.frame(otu_table(qd.uclustrefstrict_blast_gg2013.HMP1))
HMP1.otu <- HMP1.otu[,order(colnames(HMP1.otu))]
tmp <- colSums(HMP1.otu != 0)
HMP1.otu.counts0 <- data.frame(HMP1.otu.counts0, tmp)
tmp <- colSums(HMP1.otu > 1)
HMP1.otu.counts1 <- data.frame(HMP1.otu.counts1, tmp)
tmp <- colSums(HMP1.otu > 2)
HMP1.otu.counts2 <- data.frame(HMP1.otu.counts2, tmp)
tmp <- colSums(HMP1.otu > 3)
HMP1.otu.counts3 <- data.frame(HMP1.otu.counts3, tmp)
tmp <- colSums(HMP1.otu > 4)
HMP1.otu.counts4 <- data.frame(HMP1.otu.counts4, tmp)
tmp <- colSums(HMP1.otu > 5)
HMP1.otu.counts5 <- data.frame(HMP1.otu.counts5, tmp)
tmp <- colSums(HMP1.otu > 10)
HMP1.otu.counts10 <- data.frame(HMP1.otu.counts10, tmp)
HMP2.otu = as.data.frame(otu_table(qd.uclustrefstrict_blast_gg2013.HMP2))
HMP2.otu <- HMP2.otu[,order(colnames(HMP2.otu))]
tmp <- colSums(HMP2.otu != 0)
HMP2.otu.counts0 <- data.frame(HMP2.otu.counts0, tmp)
tmp <- colSums(HMP2.otu > 1)
HMP2.otu.counts1 <- data.frame(HMP2.otu.counts1, tmp)
tmp <- colSums(HMP2.otu > 2)
HMP2.otu.counts2 <- data.frame(HMP2.otu.counts2, tmp)
tmp <- colSums(HMP2.otu > 3)
HMP2.otu.counts3 <- data.frame(HMP2.otu.counts3, tmp)
tmp <- colSums(HMP2.otu > 4)
HMP2.otu.counts4 <- data.frame(HMP2.otu.counts4, tmp)
tmp <- colSums(HMP2.otu > 5)
HMP2.otu.counts5 <- data.frame(HMP2.otu.counts5, tmp)
tmp <- colSums(HMP2.otu > 10)
HMP2.otu.counts10 <- data.frame(HMP2.otu.counts10, tmp)

HMP1.otu = as.data.frame(otu_table(qd.uclustrefstrict_blast_silva111.HMP1))
HMP1.otu <- HMP1.otu[,order(colnames(HMP1.otu))]
tmp <- colSums(HMP1.otu != 0)
HMP1.otu.counts0 <- data.frame(HMP1.otu.counts0, tmp)
tmp <- colSums(HMP1.otu > 1)
HMP1.otu.counts1 <- data.frame(HMP1.otu.counts1, tmp)
tmp <- colSums(HMP1.otu > 2)
HMP1.otu.counts2 <- data.frame(HMP1.otu.counts2, tmp)
tmp <- colSums(HMP1.otu > 3)
HMP1.otu.counts3 <- data.frame(HMP1.otu.counts3, tmp)
tmp <- colSums(HMP1.otu > 4)
HMP1.otu.counts4 <- data.frame(HMP1.otu.counts4, tmp)
tmp <- colSums(HMP1.otu > 5)
HMP1.otu.counts5 <- data.frame(HMP1.otu.counts5, tmp)
tmp <- colSums(HMP1.otu > 10)
HMP1.otu.counts10 <- data.frame(HMP1.otu.counts10, tmp)
HMP2.otu = as.data.frame(otu_table(qd.uclustrefstrict_blast_silva111.HMP2))
HMP2.otu <- HMP2.otu[,order(colnames(HMP2.otu))]
tmp <- colSums(HMP2.otu != 0)
HMP2.otu.counts0 <- data.frame(HMP2.otu.counts0, tmp)
tmp <- colSums(HMP2.otu > 1)
HMP2.otu.counts1 <- data.frame(HMP2.otu.counts1, tmp)
tmp <- colSums(HMP2.otu > 2)
HMP2.otu.counts2 <- data.frame(HMP2.otu.counts2, tmp)
tmp <- colSums(HMP2.otu > 3)
HMP2.otu.counts3 <- data.frame(HMP2.otu.counts3, tmp)
tmp <- colSums(HMP2.otu > 4)
HMP2.otu.counts4 <- data.frame(HMP2.otu.counts4, tmp)
tmp <- colSums(HMP2.otu > 5)
HMP2.otu.counts5 <- data.frame(HMP2.otu.counts5, tmp)
tmp <- colSums(HMP2.otu > 10)
HMP2.otu.counts10 <- data.frame(HMP2.otu.counts10, tmp)

HMP1.otu = as.data.frame(otu_table(qd.uclustrefstrict_rdptraining_gg2011.HMP1))
HMP1.otu <- HMP1.otu[,order(colnames(HMP1.otu))]
tmp <- colSums(HMP1.otu != 0)
HMP1.otu.counts0 <- data.frame(HMP1.otu.counts0, tmp)
tmp <- colSums(HMP1.otu > 1)
HMP1.otu.counts1 <- data.frame(HMP1.otu.counts1, tmp)
tmp <- colSums(HMP1.otu > 2)
HMP1.otu.counts2 <- data.frame(HMP1.otu.counts2, tmp)
tmp <- colSums(HMP1.otu > 3)
HMP1.otu.counts3 <- data.frame(HMP1.otu.counts3, tmp)
tmp <- colSums(HMP1.otu > 4)
HMP1.otu.counts4 <- data.frame(HMP1.otu.counts4, tmp)
tmp <- colSums(HMP1.otu > 5)
HMP1.otu.counts5 <- data.frame(HMP1.otu.counts5, tmp)
tmp <- colSums(HMP1.otu > 10)
HMP1.otu.counts10 <- data.frame(HMP1.otu.counts10, tmp)
HMP2.otu = as.data.frame(otu_table(qd.uclustrefstrict_rdptraining_gg2011.HMP2))
HMP2.otu <- HMP2.otu[,order(colnames(HMP2.otu))]
tmp <- colSums(HMP2.otu != 0)
HMP2.otu.counts0 <- data.frame(HMP2.otu.counts0, tmp)
tmp <- colSums(HMP2.otu > 1)
HMP2.otu.counts1 <- data.frame(HMP2.otu.counts1, tmp)
tmp <- colSums(HMP2.otu > 2)
HMP2.otu.counts2 <- data.frame(HMP2.otu.counts2, tmp)
tmp <- colSums(HMP2.otu > 3)
HMP2.otu.counts3 <- data.frame(HMP2.otu.counts3, tmp)
tmp <- colSums(HMP2.otu > 4)
HMP2.otu.counts4 <- data.frame(HMP2.otu.counts4, tmp)
tmp <- colSums(HMP2.otu > 5)
HMP2.otu.counts5 <- data.frame(HMP2.otu.counts5, tmp)
tmp <- colSums(HMP2.otu > 10)
HMP2.otu.counts10 <- data.frame(HMP2.otu.counts10, tmp)

HMP1.otu = as.data.frame(otu_table(qd.uclustrefstrict_rdptraining_gg2013.HMP1))
HMP1.otu <- HMP1.otu[,order(colnames(HMP1.otu))]
tmp <- colSums(HMP1.otu != 0)
HMP1.otu.counts0 <- data.frame(HMP1.otu.counts0, tmp)
tmp <- colSums(HMP1.otu > 1)
HMP1.otu.counts1 <- data.frame(HMP1.otu.counts1, tmp)
tmp <- colSums(HMP1.otu > 2)
HMP1.otu.counts2 <- data.frame(HMP1.otu.counts2, tmp)
tmp <- colSums(HMP1.otu > 3)
HMP1.otu.counts3 <- data.frame(HMP1.otu.counts3, tmp)
tmp <- colSums(HMP1.otu > 4)
HMP1.otu.counts4 <- data.frame(HMP1.otu.counts4, tmp)
tmp <- colSums(HMP1.otu > 5)
HMP1.otu.counts5 <- data.frame(HMP1.otu.counts5, tmp)
tmp <- colSums(HMP1.otu > 10)
HMP1.otu.counts10 <- data.frame(HMP1.otu.counts10, tmp)
HMP2.otu = as.data.frame(otu_table(qd.uclustrefstrict_rdptraining_gg2013.HMP2))
HMP2.otu <- HMP2.otu[,order(colnames(HMP2.otu))]
tmp <- colSums(HMP2.otu != 0)
HMP2.otu.counts0 <- data.frame(HMP2.otu.counts0, tmp)
tmp <- colSums(HMP2.otu > 1)
HMP2.otu.counts1 <- data.frame(HMP2.otu.counts1, tmp)
tmp <- colSums(HMP2.otu > 2)
HMP2.otu.counts2 <- data.frame(HMP2.otu.counts2, tmp)
tmp <- colSums(HMP2.otu > 3)
HMP2.otu.counts3 <- data.frame(HMP2.otu.counts3, tmp)
tmp <- colSums(HMP2.otu > 4)
HMP2.otu.counts4 <- data.frame(HMP2.otu.counts4, tmp)
tmp <- colSums(HMP2.otu > 5)
HMP2.otu.counts5 <- data.frame(HMP2.otu.counts5, tmp)
tmp <- colSums(HMP2.otu > 10)
HMP2.otu.counts10 <- data.frame(HMP2.otu.counts10, tmp)

HMP1.otu = as.data.frame(otu_table(qd.uclustrefstrict_rdptraining_silva111.HMP1))
HMP1.otu <- HMP1.otu[,order(colnames(HMP1.otu))]
tmp <- colSums(HMP1.otu != 0)
HMP1.otu.counts0 <- data.frame(HMP1.otu.counts0, tmp)
tmp <- colSums(HMP1.otu > 1)
HMP1.otu.counts1 <- data.frame(HMP1.otu.counts1, tmp)
tmp <- colSums(HMP1.otu > 2)
HMP1.otu.counts2 <- data.frame(HMP1.otu.counts2, tmp)
tmp <- colSums(HMP1.otu > 3)
HMP1.otu.counts3 <- data.frame(HMP1.otu.counts3, tmp)
tmp <- colSums(HMP1.otu > 4)
HMP1.otu.counts4 <- data.frame(HMP1.otu.counts4, tmp)
tmp <- colSums(HMP1.otu > 5)
HMP1.otu.counts5 <- data.frame(HMP1.otu.counts5, tmp)
tmp <- colSums(HMP1.otu > 10)
HMP1.otu.counts10 <- data.frame(HMP1.otu.counts10, tmp)
HMP2.otu = as.data.frame(otu_table(qd.uclustrefstrict_rdptraining_silva111.HMP2))
HMP2.otu <- HMP2.otu[,order(colnames(HMP2.otu))]
tmp <- colSums(HMP2.otu != 0)
HMP2.otu.counts0 <- data.frame(HMP2.otu.counts0, tmp)
tmp <- colSums(HMP2.otu > 1)
HMP2.otu.counts1 <- data.frame(HMP2.otu.counts1, tmp)
tmp <- colSums(HMP2.otu > 2)
HMP2.otu.counts2 <- data.frame(HMP2.otu.counts2, tmp)
tmp <- colSums(HMP2.otu > 3)
HMP2.otu.counts3 <- data.frame(HMP2.otu.counts3, tmp)
tmp <- colSums(HMP2.otu > 4)
HMP2.otu.counts4 <- data.frame(HMP2.otu.counts4, tmp)
tmp <- colSums(HMP2.otu > 5)
HMP2.otu.counts5 <- data.frame(HMP2.otu.counts5, tmp)
tmp <- colSums(HMP2.otu > 10)
HMP2.otu.counts10 <- data.frame(HMP2.otu.counts10, tmp)

HMP1.otu = as.data.frame(otu_table(qd.uparse_blast_gg2011.HMP1))
HMP1.otu <- HMP1.otu[,order(colnames(HMP1.otu))]
tmp <- colSums(HMP1.otu != 0)
HMP1.otu.counts0 <- data.frame(HMP1.otu.counts0, tmp)
tmp <- colSums(HMP1.otu > 1)
HMP1.otu.counts1 <- data.frame(HMP1.otu.counts1, tmp)
tmp <- colSums(HMP1.otu > 2)
HMP1.otu.counts2 <- data.frame(HMP1.otu.counts2, tmp)
tmp <- colSums(HMP1.otu > 3)
HMP1.otu.counts3 <- data.frame(HMP1.otu.counts3, tmp)
tmp <- colSums(HMP1.otu > 4)
HMP1.otu.counts4 <- data.frame(HMP1.otu.counts4, tmp)
tmp <- colSums(HMP1.otu > 5)
HMP1.otu.counts5 <- data.frame(HMP1.otu.counts5, tmp)
tmp <- colSums(HMP1.otu > 10)
HMP1.otu.counts10 <- data.frame(HMP1.otu.counts10, tmp)
HMP2.otu = as.data.frame(otu_table(qd.uparse_blast_gg2011.HMP2))
HMP2.otu <- HMP2.otu[,order(colnames(HMP2.otu))]
tmp <- colSums(HMP2.otu != 0)
HMP2.otu.counts0 <- data.frame(HMP2.otu.counts0, tmp)
tmp <- colSums(HMP2.otu > 1)
HMP2.otu.counts1 <- data.frame(HMP2.otu.counts1, tmp)
tmp <- colSums(HMP2.otu > 2)
HMP2.otu.counts2 <- data.frame(HMP2.otu.counts2, tmp)
tmp <- colSums(HMP2.otu > 3)
HMP2.otu.counts3 <- data.frame(HMP2.otu.counts3, tmp)
tmp <- colSums(HMP2.otu > 4)
HMP2.otu.counts4 <- data.frame(HMP2.otu.counts4, tmp)
tmp <- colSums(HMP2.otu > 5)
HMP2.otu.counts5 <- data.frame(HMP2.otu.counts5, tmp)
tmp <- colSums(HMP2.otu > 10)
HMP2.otu.counts10 <- data.frame(HMP2.otu.counts10, tmp)

HMP1.otu = as.data.frame(otu_table(qd.uparse_blast_gg2013.HMP1))
HMP1.otu <- HMP1.otu[,order(colnames(HMP1.otu))]
tmp <- colSums(HMP1.otu != 0)
HMP1.otu.counts0 <- data.frame(HMP1.otu.counts0, tmp)
tmp <- colSums(HMP1.otu > 1)
HMP1.otu.counts1 <- data.frame(HMP1.otu.counts1, tmp)
tmp <- colSums(HMP1.otu > 2)
HMP1.otu.counts2 <- data.frame(HMP1.otu.counts2, tmp)
tmp <- colSums(HMP1.otu > 3)
HMP1.otu.counts3 <- data.frame(HMP1.otu.counts3, tmp)
tmp <- colSums(HMP1.otu > 4)
HMP1.otu.counts4 <- data.frame(HMP1.otu.counts4, tmp)
tmp <- colSums(HMP1.otu > 5)
HMP1.otu.counts5 <- data.frame(HMP1.otu.counts5, tmp)
tmp <- colSums(HMP1.otu > 10)
HMP1.otu.counts10 <- data.frame(HMP1.otu.counts10, tmp)
HMP2.otu = as.data.frame(otu_table(qd.uparse_blast_gg2013.HMP2))
HMP2.otu <- HMP2.otu[,order(colnames(HMP2.otu))]
tmp <- colSums(HMP2.otu != 0)
HMP2.otu.counts0 <- data.frame(HMP2.otu.counts0, tmp)
tmp <- colSums(HMP2.otu > 1)
HMP2.otu.counts1 <- data.frame(HMP2.otu.counts1, tmp)
tmp <- colSums(HMP2.otu > 2)
HMP2.otu.counts2 <- data.frame(HMP2.otu.counts2, tmp)
tmp <- colSums(HMP2.otu > 3)
HMP2.otu.counts3 <- data.frame(HMP2.otu.counts3, tmp)
tmp <- colSums(HMP2.otu > 4)
HMP2.otu.counts4 <- data.frame(HMP2.otu.counts4, tmp)
tmp <- colSums(HMP2.otu > 5)
HMP2.otu.counts5 <- data.frame(HMP2.otu.counts5, tmp)
tmp <- colSums(HMP2.otu > 10)
HMP2.otu.counts10 <- data.frame(HMP2.otu.counts10, tmp)

HMP1.otu = as.data.frame(otu_table(qd.uparse_blast_silva111.HMP1))
HMP1.otu <- HMP1.otu[,order(colnames(HMP1.otu))]
tmp <- colSums(HMP1.otu != 0)
HMP1.otu.counts0 <- data.frame(HMP1.otu.counts0, tmp)
tmp <- colSums(HMP1.otu > 1)
HMP1.otu.counts1 <- data.frame(HMP1.otu.counts1, tmp)
tmp <- colSums(HMP1.otu > 2)
HMP1.otu.counts2 <- data.frame(HMP1.otu.counts2, tmp)
tmp <- colSums(HMP1.otu > 3)
HMP1.otu.counts3 <- data.frame(HMP1.otu.counts3, tmp)
tmp <- colSums(HMP1.otu > 4)
HMP1.otu.counts4 <- data.frame(HMP1.otu.counts4, tmp)
tmp <- colSums(HMP1.otu > 5)
HMP1.otu.counts5 <- data.frame(HMP1.otu.counts5, tmp)
tmp <- colSums(HMP1.otu > 10)
HMP1.otu.counts10 <- data.frame(HMP1.otu.counts10, tmp)
HMP2.otu = as.data.frame(otu_table(qd.uparse_blast_silva111.HMP2))
HMP2.otu <- HMP2.otu[,order(colnames(HMP2.otu))]
tmp <- colSums(HMP2.otu != 0)
HMP2.otu.counts0 <- data.frame(HMP2.otu.counts0, tmp)
tmp <- colSums(HMP2.otu > 1)
HMP2.otu.counts1 <- data.frame(HMP2.otu.counts1, tmp)
tmp <- colSums(HMP2.otu > 2)
HMP2.otu.counts2 <- data.frame(HMP2.otu.counts2, tmp)
tmp <- colSums(HMP2.otu > 3)
HMP2.otu.counts3 <- data.frame(HMP2.otu.counts3, tmp)
tmp <- colSums(HMP2.otu > 4)
HMP2.otu.counts4 <- data.frame(HMP2.otu.counts4, tmp)
tmp <- colSums(HMP2.otu > 5)
HMP2.otu.counts5 <- data.frame(HMP2.otu.counts5, tmp)
tmp <- colSums(HMP2.otu > 10)
HMP2.otu.counts10 <- data.frame(HMP2.otu.counts10, tmp)

HMP1.otu = as.data.frame(otu_table(qd.uparse_rdptraining_gg2011.HMP1))
HMP1.otu <- HMP1.otu[,order(colnames(HMP1.otu))]
tmp <- colSums(HMP1.otu != 0)
HMP1.otu.counts0 <- data.frame(HMP1.otu.counts0, tmp)
tmp <- colSums(HMP1.otu > 1)
HMP1.otu.counts1 <- data.frame(HMP1.otu.counts1, tmp)
tmp <- colSums(HMP1.otu > 2)
HMP1.otu.counts2 <- data.frame(HMP1.otu.counts2, tmp)
tmp <- colSums(HMP1.otu > 3)
HMP1.otu.counts3 <- data.frame(HMP1.otu.counts3, tmp)
tmp <- colSums(HMP1.otu > 4)
HMP1.otu.counts4 <- data.frame(HMP1.otu.counts4, tmp)
tmp <- colSums(HMP1.otu > 5)
HMP1.otu.counts5 <- data.frame(HMP1.otu.counts5, tmp)
tmp <- colSums(HMP1.otu > 10)
HMP1.otu.counts10 <- data.frame(HMP1.otu.counts10, tmp)
HMP2.otu = as.data.frame(otu_table(qd.uparse_rdptraining_gg2011.HMP2))
HMP2.otu <- HMP2.otu[,order(colnames(HMP2.otu))]
tmp <- colSums(HMP2.otu != 0)
HMP2.otu.counts0 <- data.frame(HMP2.otu.counts0, tmp)
tmp <- colSums(HMP2.otu > 1)
HMP2.otu.counts1 <- data.frame(HMP2.otu.counts1, tmp)
tmp <- colSums(HMP2.otu > 2)
HMP2.otu.counts2 <- data.frame(HMP2.otu.counts2, tmp)
tmp <- colSums(HMP2.otu > 3)
HMP2.otu.counts3 <- data.frame(HMP2.otu.counts3, tmp)
tmp <- colSums(HMP2.otu > 4)
HMP2.otu.counts4 <- data.frame(HMP2.otu.counts4, tmp)
tmp <- colSums(HMP2.otu > 5)
HMP2.otu.counts5 <- data.frame(HMP2.otu.counts5, tmp)
tmp <- colSums(HMP2.otu > 10)
HMP2.otu.counts10 <- data.frame(HMP2.otu.counts10, tmp)

HMP1.otu = as.data.frame(otu_table(qd.uparse_rdptraining_gg2013.HMP1))
HMP1.otu <- HMP1.otu[,order(colnames(HMP1.otu))]
tmp <- colSums(HMP1.otu != 0)
HMP1.otu.counts0 <- data.frame(HMP1.otu.counts0, tmp)
tmp <- colSums(HMP1.otu > 1)
HMP1.otu.counts1 <- data.frame(HMP1.otu.counts1, tmp)
tmp <- colSums(HMP1.otu > 2)
HMP1.otu.counts2 <- data.frame(HMP1.otu.counts2, tmp)
tmp <- colSums(HMP1.otu > 3)
HMP1.otu.counts3 <- data.frame(HMP1.otu.counts3, tmp)
tmp <- colSums(HMP1.otu > 4)
HMP1.otu.counts4 <- data.frame(HMP1.otu.counts4, tmp)
tmp <- colSums(HMP1.otu > 5)
HMP1.otu.counts5 <- data.frame(HMP1.otu.counts5, tmp)
tmp <- colSums(HMP1.otu > 10)
HMP1.otu.counts10 <- data.frame(HMP1.otu.counts10, tmp)
HMP2.otu = as.data.frame(otu_table(qd.uparse_rdptraining_gg2013.HMP2))
HMP2.otu <- HMP2.otu[,order(colnames(HMP2.otu))]
tmp <- colSums(HMP2.otu != 0)
HMP2.otu.counts0 <- data.frame(HMP2.otu.counts0, tmp)
tmp <- colSums(HMP2.otu > 1)
HMP2.otu.counts1 <- data.frame(HMP2.otu.counts1, tmp)
tmp <- colSums(HMP2.otu > 2)
HMP2.otu.counts2 <- data.frame(HMP2.otu.counts2, tmp)
tmp <- colSums(HMP2.otu > 3)
HMP2.otu.counts3 <- data.frame(HMP2.otu.counts3, tmp)
tmp <- colSums(HMP2.otu > 4)
HMP2.otu.counts4 <- data.frame(HMP2.otu.counts4, tmp)
tmp <- colSums(HMP2.otu > 5)
HMP2.otu.counts5 <- data.frame(HMP2.otu.counts5, tmp)
tmp <- colSums(HMP2.otu > 10)
HMP2.otu.counts10 <- data.frame(HMP2.otu.counts10, tmp)

HMP1.otu = as.data.frame(otu_table(qd.uparse_rdptraining_silva111.HMP1))
HMP1.otu <- HMP1.otu[,order(colnames(HMP1.otu))]
tmp <- colSums(HMP1.otu != 0)
HMP1.otu.counts0 <- data.frame(HMP1.otu.counts0, tmp)
tmp <- colSums(HMP1.otu > 1)
HMP1.otu.counts1 <- data.frame(HMP1.otu.counts1, tmp)
tmp <- colSums(HMP1.otu > 2)
HMP1.otu.counts2 <- data.frame(HMP1.otu.counts2, tmp)
tmp <- colSums(HMP1.otu > 3)
HMP1.otu.counts3 <- data.frame(HMP1.otu.counts3, tmp)
tmp <- colSums(HMP1.otu > 4)
HMP1.otu.counts4 <- data.frame(HMP1.otu.counts4, tmp)
tmp <- colSums(HMP1.otu > 5)
HMP1.otu.counts5 <- data.frame(HMP1.otu.counts5, tmp)
tmp <- colSums(HMP1.otu > 10)
HMP1.otu.counts10 <- data.frame(HMP1.otu.counts10, tmp)
HMP2.otu = as.data.frame(otu_table(qd.uparse_rdptraining_silva111.HMP2))
HMP2.otu <- HMP2.otu[,order(colnames(HMP2.otu))]
tmp <- colSums(HMP2.otu != 0)
HMP2.otu.counts0 <- data.frame(HMP2.otu.counts0, tmp)
tmp <- colSums(HMP2.otu > 1)
HMP2.otu.counts1 <- data.frame(HMP2.otu.counts1, tmp)
tmp <- colSums(HMP2.otu > 2)
HMP2.otu.counts2 <- data.frame(HMP2.otu.counts2, tmp)
tmp <- colSums(HMP2.otu > 3)
HMP2.otu.counts3 <- data.frame(HMP2.otu.counts3, tmp)
tmp <- colSums(HMP2.otu > 4)
HMP2.otu.counts4 <- data.frame(HMP2.otu.counts4, tmp)
tmp <- colSums(HMP2.otu > 5)
HMP2.otu.counts5 <- data.frame(HMP2.otu.counts5, tmp)
tmp <- colSums(HMP2.otu > 10)
HMP2.otu.counts10 <- data.frame(HMP2.otu.counts10, tmp)

row.names(HMP1.otu.counts0) <- colnames(HMP1.otu)
row.names(HMP1.otu.counts1) <- colnames(HMP1.otu)
row.names(HMP1.otu.counts2) <- colnames(HMP1.otu)
row.names(HMP1.otu.counts3) <- colnames(HMP1.otu)
row.names(HMP1.otu.counts4) <- colnames(HMP1.otu)
row.names(HMP1.otu.counts5) <- colnames(HMP1.otu)
row.names(HMP1.otu.counts10) <- colnames(HMP1.otu)
row.names(HMP2.otu.counts0) <- colnames(HMP2.otu)
row.names(HMP2.otu.counts1) <- colnames(HMP2.otu)
row.names(HMP2.otu.counts2) <- colnames(HMP2.otu)
row.names(HMP2.otu.counts3) <- colnames(HMP2.otu)
row.names(HMP2.otu.counts4) <- colnames(HMP2.otu)
row.names(HMP2.otu.counts5) <- colnames(HMP2.otu)
row.names(HMP2.otu.counts10) <- colnames(HMP2.otu)
names <- c("abundantotu_blast_gg2011","abundantotu_blast_gg2013","abundantotu_blast_silva111","abundantotu_rdptraining_gg2011","abundantotu_rdptraining_gg2013","abundantotu_rdptraining_silva111","blast_blast_gg2011","blast_blast_gg2013","blast_blast_silva111","blast_rdptraining_gg2011","blast_rdptraining_gg2013","blast_rdptraining_silva111","cdhit_blast_gg2011","cdhit_blast_gg2013","cdhit_blast_silva111","cdhit_rdptraining_gg2011","cdhit_rdptraining_gg2013","cdhit_rdptraining_silva111","dnaclust_blast_gg2011","dnaclust_blast_gg2013","dnaclust_blast_silva111","dnaclust_rdptraining_gg2011","dnaclust_rdptraining_gg2013","dnaclust_rdptraining_silva111","uclust_blast_gg2011","uclust_blast_gg2013","uclust_blast_silva111","uclust_rdptraining_gg2011","uclust_rdptraining_gg2013","uclust_rdptraining_silva111","uclustref_blast_gg2011","uclustref_blast_gg2013","uclustref_blast_silva111","uclustref_rdptraining_gg2011","uclustref_rdptraining_gg2013","uclustref_rdptraining_silva111","uclustrefstrict_blast_gg2011","uclustrefstrict_blast_gg2013","uclustrefstrict_blast_silva111","uclustrefstrict_rdptraining_gg2011","uclustrefstrict_rdptraining_gg2013","uclustrefstrict_rdptraining_silva111","uparse_blast_gg2011","uparse_blast_gg2013","uparse_blast_silva111","uparse_rdptraining_gg2011","uparse_rdptraining_gg2013","uparse_rdptraining_silva111")
colnames(HMP1.otu.counts0) <- names
colnames(HMP1.otu.counts1) <- names
colnames(HMP1.otu.counts2) <- names
colnames(HMP1.otu.counts3) <- names
colnames(HMP1.otu.counts4) <- names
colnames(HMP1.otu.counts5) <- names
colnames(HMP1.otu.counts10) <- names
colnames(HMP2.otu.counts0) <- names
colnames(HMP2.otu.counts1) <- names
colnames(HMP2.otu.counts2) <- names
colnames(HMP2.otu.counts3) <- names
colnames(HMP2.otu.counts4) <- names
colnames(HMP2.otu.counts5) <- names
colnames(HMP2.otu.counts10) <- names
```

Figure 4a, HMP-mock1:
```{r, echo=FALSE, fig.height=8}
HMP1 <- HMP1.otu.counts0
HMP1.sub <- HMP1.otu.counts0[1,]
HMP1.sub[ "sampleType"] <- rownames(HMP1.sub)
#Put data into long format
df.molten1 <- melt(HMP1.sub, id.vars = "sampleType", value.name = "OTUnumber", variable.name = "option")
df.molten1$option <- as.character(df.molten1$option)
df.molten1$OTUnumber <- as.integer(df.molten1$OTUnumber)
#Rid of taxon specification; its relevant for this figure.
df.molten1$pick [grep("^abundantotu_.*", df.molten1$option)] <- "abundantotu"
df.molten1$pick [grep("^blast_.*", df.molten1$option)] <- "blast"
df.molten1$pick [grep("^cdhit_.*", df.molten1$option)] <- "cdhit"
df.molten1$pick [grep("^dnaclust_.*", df.molten1$option)] <- "dnaclust"
df.molten1$pick [grep("^uclust_.*", df.molten1$option)] <- "uclust"
df.molten1$pick [grep("^uclustref_.*", df.molten1$option)] <- "uclustref"
df.molten1$pick [grep("^uclustrefstrict_.*", df.molten1$option)] <- "uclustrefstrict"
df.molten1$pick [grep("^uparse_.*", df.molten1$option)] <- "uparse"
df.molten1$db [grep(".*silva111", df.molten1$option)] <- "silva111"
df.molten1$db [grep(".*_gg2011", df.molten1$option)] <- "gg2011"
df.molten1$db [grep(".*_gg2013", df.molten1$option)] <- "gg2013"
df.molten1$tax [grep("_rdptraining_", df.molten1$option)] <- "rdptraining"
df.molten1$tax [grep("_blast_", df.molten1$option)] <- "blast"
#Keep only one representative between blast and rdp-training
df.molten1 <- df.molten1[df.molten1$tax=='rdptraining',]
#Reorder
df.molten1 <- df.molten1[c(22:24,1:3,13:15,19:21,16:18,4:6,7:9,10:12),]
df.molten1$option <- factor(df.molten1$option, levels=df.molten1$option)
p <- ggplot(df.molten1, aes(x=df.molten1$option, y=OTUnumber, fill=df.molten1$pick))
p <- p + geom_point(aes(fill=df.molten1$pick, shape=df.molten1$db), size=10, position = position_jitter(width=0.5))
p <- p + geom_hline(aes(yintercept=20), linetype="longdash", color="black")
p <- p + geom_hline(aes(yintercept=17), linetype="longdash", color="darkgrey")
colours <- c("#C962AB","#5EBB43","#7488C7","#989B31","#D34F51","#43A47E", "#DBA901", "#CA782D")
p <- p + scale_fill_manual(values = colours)
p <- p + scale_shape_manual(values=c(21,24,22))
p <- p + theme(legend.position="none")
p <- p + theme(axis.text.x = element_text(angle = 90, hjust = 1))
p <- p + scale_y_continuous(limits = c(0,1000))
p
```

Figure 4a, HMP-mock2:
```{r, echo=FALSE, fig.height=8}
HMP2 <- HMP2.otu.counts0
HMP2.sub <- HMP2.otu.counts0[1,]
HMP2.sub[ "sampleType"] <- rownames(HMP2.sub)
#Put data into long format
df.molten1 <- melt(HMP2.sub, id.vars = "sampleType", value.name = "OTUnumber", variable.name = "option")
df.molten1$option <- as.character(df.molten1$option)
df.molten1$OTUnumber <- as.integer(df.molten1$OTUnumber)
#Rid of taxon specification; its relevant for this figure
df.molten1$pick [grep("^abundantotu_.*", df.molten1$option)] <- "abundantotu"
df.molten1$pick [grep("^blast_.*", df.molten1$option)] <- "blast"
df.molten1$pick [grep("^cdhit_.*", df.molten1$option)] <- "cdhit"
df.molten1$pick [grep("^dnaclust_.*", df.molten1$option)] <- "dnaclust"
df.molten1$pick [grep("^uclust_.*", df.molten1$option)] <- "uclust"
df.molten1$pick [grep("^uclustref_.*", df.molten1$option)] <- "uclustref"
df.molten1$pick [grep("^uclustrefstrict_.*", df.molten1$option)] <- "uclustrefstrict"
df.molten1$pick [grep("^uparse_.*", df.molten1$option)] <- "uparse"
df.molten1$db [grep(".*silva111", df.molten1$option)] <- "silva111"
df.molten1$db [grep(".*_gg2011", df.molten1$option)] <- "gg2011"
df.molten1$db [grep(".*_gg2013", df.molten1$option)] <- "gg2013"
df.molten1$tax [grep("_rdptraining_", df.molten1$option)] <- "rdptraining"
df.molten1$tax [grep("_blast_", df.molten1$option)] <- "blast"
#Keep only one representative between blast and rdp-training
df.molten1 <- df.molten1[df.molten1$tax=='rdptraining',]
#Reorder
df.molten1 <- df.molten1[c(22:24,1:3,13:15,19:21,16:18,4:6,7:9,10:12),]
df.molten1$option <- factor(df.molten1$option, levels=df.molten1$option)
p <- ggplot(df.molten1, aes(x=df.molten1$option, y=OTUnumber, fill=df.molten1$pick))
p <- p + geom_point(aes(fill=df.molten1$pick, shape=df.molten1$db), size=10, position = position_jitter(width=0.5))
p <- p + geom_hline(aes(yintercept=20), linetype="dotted")
colours <- c("#C962AB","#5EBB43","#7488C7","#989B31","#D34F51","#43A47E", "#DBA901", "#CA782D")
p <- p + scale_fill_manual(values = colours)
p <- p + scale_shape_manual(values=c(21,24,22))
p <- p + theme(legend.position="none")
p <- p + theme(axis.text.x = element_text(angle = 90, hjust = 1))
p <- p + scale_y_continuous(limits = c(0,1000))
p <- p + geom_hline(aes(yintercept=20), linetype="longdash", color="black")
p <- p + geom_hline(aes(yintercept=17), linetype="longdash", color="darkgrey")
p
```

Sup Fig 7, n=1:
```{r, echo=FALSE}
#HMP1
HMP1 <- HMP1.otu.counts1
HMP1[ "sampleType"] <- rownames(HMP1)
#get data into long format
df.molten1 <- melt(HMP1, id.vars = "sampleType", value.name = "OTUnumber", variable.name = "option")
df.molten1$option <- as.character(df.molten1$option)
df.molten1$OTUnumber <- as.integer(df.molten1$OTUnumber)
#Rid of taxon specification; its relevant at this point
df.molten1$pick [grep("^abundantotu_.*", df.molten1$option)] <- "abundantotu"
df.molten1$pick [grep("^blast_.*", df.molten1$option)] <- "blast"
df.molten1$pick [grep("^cdhit_.*", df.molten1$option)] <- "cdhit"
df.molten1$pick [grep("^dnaclust_.*", df.molten1$option)] <- "dnaclust"
df.molten1$pick [grep("^uclust_.*", df.molten1$option)] <- "uclust"
df.molten1$pick [grep("^uclustref_.*", df.molten1$option)] <- "uclustref"
df.molten1$pick [grep("^uclustrefstrict_.*", df.molten1$option)] <- "uclustrefstrict"
df.molten1$pick [grep("^uparse_.*", df.molten1$option)] <- "uparse"
df.molten1$db [grep(".*silva111", df.molten1$option)] <- "silva111"
df.molten1$db [grep(".*_gg2011", df.molten1$option)] <- "gg2011"
df.molten1$db [grep(".*_gg2013", df.molten1$option)] <- "gg2013"
#Make factor out of sample + OTUpicking option
df.molten1$fac <- paste(df.molten1$sampleType, df.molten1$option)
p <- ggplot(df.molten1, aes(x=sampleType, y=OTUnumber, fill=df.molten1$pick))
#p <- p + geom_boxplot(position = position_dodge(width=0.1), alpha=0.2)
p <- p + geom_point(aes(fill=df.molten1$pick, shape=df.molten1$db), size=6, position = position_jitter(width=0.5))
p <- p + geom_hline(aes(yintercept=20), linetype="dotted")
colours <- c("#C962AB","#5EBB43","#7488C7","#989B31","#D34F51","#43A47E", "#DBA901", "#CA782D")
p <- p + scale_fill_manual(values = colours)
p <- p + scale_shape_manual(values=c(21,24,22))
#p <- p + guides(fill=guide_legend(ncol=1))
p <- p + theme(legend.position="none")
p <- p + theme(axis.text.x = element_text(angle = 90, hjust = 1))
p <- p + scale_y_continuous(limits = c(0,800))
pA <- p
#HMP2
HMP1 <- HMP2.otu.counts1
HMP1[ "sampleType"] <- rownames(HMP1)
#get data into long format
df.molten1 <- melt(HMP1, id.vars = "sampleType", value.name = "OTUnumber", variable.name = "option")
df.molten1$option <- as.character(df.molten1$option)
df.molten1$OTUnumber <- as.integer(df.molten1$OTUnumber)
#Rid of taxon specification; its relevant at this point
df.molten1$pick [grep("^abundantotu_.*", df.molten1$option)] <- "abundantotu"
df.molten1$pick [grep("^blast_.*", df.molten1$option)] <- "blast"
df.molten1$pick [grep("^cdhit_.*", df.molten1$option)] <- "cdhit"
df.molten1$pick [grep("^dnaclust_.*", df.molten1$option)] <- "dnaclust"
df.molten1$pick [grep("^uclust_.*", df.molten1$option)] <- "uclust"
df.molten1$pick [grep("^uclustref_.*", df.molten1$option)] <- "uclustref"
df.molten1$pick [grep("^uclustrefstrict_.*", df.molten1$option)] <- "uclustrefstrict"
df.molten1$pick [grep("^uparse_.*", df.molten1$option)] <- "uparse"
df.molten1$db [grep(".*silva111", df.molten1$option)] <- "silva111"
df.molten1$db [grep(".*_gg2011", df.molten1$option)] <- "gg2011"
df.molten1$db [grep(".*_gg2013", df.molten1$option)] <- "gg2013"
#Make factor out of sample + OTUpicking option
df.molten1$fac <- paste(df.molten1$sampleType, df.molten1$option)
p <- ggplot(df.molten1, aes(x=sampleType, y=OTUnumber, fill=df.molten1$pick))
#p <- p + geom_boxplot(position = position_dodge(width=0.1), alpha=0.2)
p <- p + geom_point(aes(fill=df.molten1$pick, shape=df.molten1$db), size=6, position = position_jitter(width=0.5))
p <- p + geom_hline(aes(yintercept=20), linetype="dotted")
colours <- c("#C962AB","#5EBB43","#7488C7","#989B31","#D34F51","#43A47E", "#DBA901", "#CA782D")
p <- p + scale_fill_manual(values = colours)
p <- p + scale_shape_manual(values=c(21,24,22))
#p <- p + guides(fill=guide_legend(ncol=1))
p <- p + theme(legend.position="none")
p <- p + theme(axis.text.x = element_text(angle = 90, hjust = 1))
p <- p + scale_y_continuous(limits = c(0,800))
pB <- p
#Combine and print.
p <- plot_grid(pA, pB, nrow=1, ncol=2, rel_widths=c(1,1))
p
```

Sup Fig 8, n=0:
```{r, echo=FALSE}
HMP1 <- HMP1.otu.counts0
HMP1[ "sampleType"] <- rownames(HMP1)
#get data into long format
df.molten1 <- melt(HMP1, id.vars = "sampleType", value.name = "OTUnumber", variable.name = "option")
df.molten1$option <- as.character(df.molten1$option)
df.molten1$OTUnumber <- as.integer(df.molten1$OTUnumber)
#Rid of taxon specification; its relevant at this point
df.molten1$pick [grep("^abundantotu_.*", df.molten1$option)] <- "abundantotu"
df.molten1$pick [grep("^blast_.*", df.molten1$option)] <- "blast"
df.molten1$pick [grep("^cdhit_.*", df.molten1$option)] <- "cdhit"
df.molten1$pick [grep("^dnaclust_.*", df.molten1$option)] <- "dnaclust"
df.molten1$pick [grep("^uclust_.*", df.molten1$option)] <- "uclust"
df.molten1$pick [grep("^uclustref_.*", df.molten1$option)] <- "uclustref"
df.molten1$pick [grep("^uclustrefstrict_.*", df.molten1$option)] <- "uclustrefstrict"
df.molten1$pick [grep("^uparse_.*", df.molten1$option)] <- "uparse"
df.molten1$db [grep(".*silva111", df.molten1$option)] <- "silva111"
df.molten1$db [grep(".*_gg2011", df.molten1$option)] <- "gg2011"
df.molten1$db [grep(".*_gg2013", df.molten1$option)] <- "gg2013"
#Make factor out of sample + OTUpicking option
df.molten1$fac <- paste(df.molten1$sampleType, df.molten1$option)
p <- ggplot(df.molten1, aes(x=sampleType, y=OTUnumber, fill=df.molten1$pick))
p <- p + geom_point(aes(fill=df.molten1$pick, shape=df.molten1$db), size=6, position = position_jitter(width=0.5))
p <- p + geom_hline(aes(yintercept=20), linetype="dotted")
colours <- c("#C962AB","#5EBB43","#7488C7","#989B31","#D34F51","#43A47E", "#DBA901", "#CA782D")
p <- p + scale_fill_manual(values = colours)
p <- p + scale_shape_manual(values=c(21,24,22))
p <- p + theme(legend.position="none")
p <- p + theme(axis.text.x = element_text(angle = 90, hjust = 1))
p <- p + scale_y_continuous(limits = c(0,1500))
pA <- p
#HMP2
HMP1 <- HMP2.otu.counts0
HMP1[ "sampleType"] <- rownames(HMP1)
#get data into long format
df.molten1 <- melt(HMP1, id.vars = "sampleType", value.name = "OTUnumber", variable.name = "option")
df.molten1$option <- as.character(df.molten1$option)
df.molten1$OTUnumber <- as.integer(df.molten1$OTUnumber)
#Rid of taxon specification; its relevant at this point
df.molten1$pick [grep("^abundantotu_.*", df.molten1$option)] <- "abundantotu"
df.molten1$pick [grep("^blast_.*", df.molten1$option)] <- "blast"
df.molten1$pick [grep("^cdhit_.*", df.molten1$option)] <- "cdhit"
df.molten1$pick [grep("^dnaclust_.*", df.molten1$option)] <- "dnaclust"
df.molten1$pick [grep("^uclust_.*", df.molten1$option)] <- "uclust"
df.molten1$pick [grep("^uclustref_.*", df.molten1$option)] <- "uclustref"
df.molten1$pick [grep("^uclustrefstrict_.*", df.molten1$option)] <- "uclustrefstrict"
df.molten1$pick [grep("^uparse_.*", df.molten1$option)] <- "uparse"
df.molten1$db [grep(".*silva111", df.molten1$option)] <- "silva111"
df.molten1$db [grep(".*_gg2011", df.molten1$option)] <- "gg2011"
df.molten1$db [grep(".*_gg2013", df.molten1$option)] <- "gg2013"
#Make factor out of sample + OTUpicking option
df.molten1$fac <- paste(df.molten1$sampleType, df.molten1$option)
p <- ggplot(df.molten1, aes(x=sampleType, y=OTUnumber, fill=df.molten1$pick))
p <- p + geom_point(aes(fill=df.molten1$pick, shape=df.molten1$db), size=6, position = position_jitter(width=0.5))
p <- p + geom_hline(aes(yintercept=20), linetype="dotted")
colours <- c("#C962AB","#5EBB43","#7488C7","#989B31","#D34F51","#43A47E", "#DBA901", "#CA782D")
p <- p + scale_fill_manual(values = colours)
p <- p + scale_shape_manual(values=c(21,24,22))
p <- p + theme(legend.position="none")
p <- p + theme(axis.text.x = element_text(angle = 90, hjust = 1))
p <- p + scale_y_continuous(limits = c(0,1500))
pB <- p
#Combine and print.
p <- plot_grid(pA, pB, nrow=1, ncol=2, rel_widths=c(1,1))
p
```

Sup Fig 9:
```{r, include=FALSE, warning=FALSE}
#Load just OTU tables generated using the RDP Classifier and Greengenes 2011
setwd("~/Box Sync/phd-research-past/15.06-sl1p/sup_otu_table/")
otu1 = "otu_table_abundantotu_rdp-training_gg2011.txt"
otu2 = "otu_table_blast_rdp-training_gg2011.txt"
otu3 = "otu_table_cdhit_rdp-training_gg2011.txt"
otu4 = "otu_table_dnaclust_rdp-training_gg2011.txt"
otu5 = "otu_table_swarm_rdp-training_gg2011.txt"
otu6 = "otu_table_uclust_rdp-training_gg2011.txt"
otu7 = "otu_table_uclust-ref_rdp-training_gg2011.txt"
otu8 = "otu_table_uclust-ref-strict_rdp-training_gg2011.txt"
otu9 = "otu_table_uparse_rdp-training_gg2011.txt"
otu10 = "otu_table_usearch61_rdp-training_gg2011.txt"
otu11 = "otu_table_mothur-average_rdp_gg2011.txt"
mapfile = "../map_HMPv3_actual.txt"
qd.otu1 = import_qiime(otu1, mapfile)
qd.otu2 = import_qiime(otu2, mapfile)
qd.otu3 = import_qiime(otu3, mapfile)
qd.otu4 = import_qiime(otu4, mapfile)
qd.otu5 = import_qiime(otu5, mapfile)
qd.otu6 = import_qiime(otu6, mapfile)
qd.otu7 = import_qiime(otu7, mapfile)
qd.otu8 = import_qiime(otu8, mapfile)
qd.otu9 = import_qiime(otu9, mapfile)
qd.otu10 = import_qiime(otu10, mapfile)
qd.otu11 = import_qiime(otu11, mapfile)
#Subset samples into HMP1 and HMP2
qd.otu1.HMP1 = subset_samples(qd.otu1, HMP_num == "1")
qd.otu2.HMP1 = subset_samples(qd.otu2, HMP_num == "1")
qd.otu3.HMP1 = subset_samples(qd.otu3, HMP_num == "1")
qd.otu4.HMP1 = subset_samples(qd.otu4, HMP_num == "1")
qd.otu5.HMP1 = subset_samples(qd.otu5, HMP_num == "1")
qd.otu6.HMP1 = subset_samples(qd.otu6, HMP_num == "1")
qd.otu7.HMP1 = subset_samples(qd.otu7, HMP_num == "1")
qd.otu8.HMP1 = subset_samples(qd.otu8, HMP_num == "1")
qd.otu9.HMP1 = subset_samples(qd.otu9, HMP_num == "1")
qd.otu10.HMP1 = subset_samples(qd.otu10, HMP_num == "1")
qd.otu11.HMP1 = subset_samples(qd.otu11, HMP_num == "1")
#HMP2
qd.otu1.HMP2 = subset_samples(qd.otu1, HMP_num == "2")
qd.otu2.HMP2 = subset_samples(qd.otu2, HMP_num == "2")
qd.otu3.HMP2 = subset_samples(qd.otu3, HMP_num == "2")
qd.otu4.HMP2 = subset_samples(qd.otu4, HMP_num == "2")
qd.otu5.HMP2 = subset_samples(qd.otu5, HMP_num == "2")
qd.otu6.HMP2 = subset_samples(qd.otu6, HMP_num == "2")
qd.otu7.HMP2 = subset_samples(qd.otu7, HMP_num == "2")
qd.otu8.HMP2 = subset_samples(qd.otu8, HMP_num == "2")
qd.otu9.HMP2 = subset_samples(qd.otu9, HMP_num == "2")
qd.otu10.HMP2 = subset_samples(qd.otu10, HMP_num == "2")
qd.otu11.HMP2 = subset_samples(qd.otu11, HMP_num == "2")
#Count the number of OTUs with counts >0 and 1
HMP1.otu.counts0 <- 0
HMP1.otu.counts1 <- 0
HMP2.otu.counts0 <- 0
HMP2.otu.counts1 <- 0
HMP1.otu = as.data.frame(otu_table(qd.otu1.HMP1))
HMP1.otu <- HMP1.otu[,order(colnames(HMP1.otu))]
HMP1.otu.counts0 <- colSums(HMP1.otu != 0)
HMP1.otu.counts1 <- colSums(HMP1.otu > 1)
HMP2.otu = as.data.frame(otu_table(qd.otu1.HMP2))
HMP2.otu <- HMP2.otu[,order(colnames(HMP2.otu))]
HMP2.otu.counts0 <- colSums(HMP2.otu != 0)
HMP2.otu.counts1 <- colSums(HMP2.otu > 1)

HMP1.otu = as.data.frame(otu_table(qd.otu2.HMP1))
HMP1.otu <- HMP1.otu[,order(colnames(HMP1.otu))]
tmp <- colSums(HMP1.otu != 0)
HMP1.otu.counts0 <- data.frame(HMP1.otu.counts0, tmp)
tmp <- colSums(HMP1.otu > 1)
HMP1.otu.counts1 <- data.frame(HMP1.otu.counts1, tmp)
HMP2.otu = as.data.frame(otu_table(qd.otu2.HMP2))
HMP2.otu <- HMP2.otu[,order(colnames(HMP2.otu))]
tmp <- colSums(HMP2.otu != 0)
HMP2.otu.counts0 <- data.frame(HMP2.otu.counts0, tmp)
tmp <- colSums(HMP2.otu > 1)
HMP2.otu.counts1 <- data.frame(HMP2.otu.counts1, tmp)

HMP1.otu = as.data.frame(otu_table(qd.otu3.HMP1))
HMP1.otu <- HMP1.otu[,order(colnames(HMP1.otu))]
tmp <- colSums(HMP1.otu != 0)
HMP1.otu.counts0 <- data.frame(HMP1.otu.counts0, tmp)
tmp <- colSums(HMP1.otu > 1)
HMP1.otu.counts1 <- data.frame(HMP1.otu.counts1, tmp)
HMP2.otu = as.data.frame(otu_table(qd.otu3.HMP2))
HMP2.otu <- HMP2.otu[,order(colnames(HMP2.otu))]
tmp <- colSums(HMP2.otu != 0)
HMP2.otu.counts0 <- data.frame(HMP2.otu.counts0, tmp)
tmp <- colSums(HMP2.otu > 1)
HMP2.otu.counts1 <- data.frame(HMP2.otu.counts1, tmp)

HMP1.otu = as.data.frame(otu_table(qd.otu4.HMP1))
HMP1.otu <- HMP1.otu[,order(colnames(HMP1.otu))]
tmp <- colSums(HMP1.otu != 0)
HMP1.otu.counts0 <- data.frame(HMP1.otu.counts0, tmp)
tmp <- colSums(HMP1.otu > 1)
HMP1.otu.counts1 <- data.frame(HMP1.otu.counts1, tmp)
HMP2.otu = as.data.frame(otu_table(qd.otu4.HMP2))
HMP2.otu <- HMP2.otu[,order(colnames(HMP2.otu))]
tmp <- colSums(HMP2.otu != 0)
HMP2.otu.counts0 <- data.frame(HMP2.otu.counts0, tmp)
tmp <- colSums(HMP2.otu > 1)
HMP2.otu.counts1 <- data.frame(HMP2.otu.counts1, tmp)

HMP1.otu = as.data.frame(otu_table(qd.otu5.HMP1))
HMP1.otu <- HMP1.otu[,order(colnames(HMP1.otu))]
tmp <- colSums(HMP1.otu != 0)
HMP1.otu.counts0 <- data.frame(HMP1.otu.counts0, tmp)
tmp <- colSums(HMP1.otu > 1)
HMP1.otu.counts1 <- data.frame(HMP1.otu.counts1, tmp)
HMP2.otu = as.data.frame(otu_table(qd.otu5.HMP2))
HMP2.otu <- HMP2.otu[,order(colnames(HMP2.otu))]
tmp <- colSums(HMP2.otu != 0)
HMP2.otu.counts0 <- data.frame(HMP2.otu.counts0, tmp)
tmp <- colSums(HMP2.otu > 1)
HMP2.otu.counts1 <- data.frame(HMP2.otu.counts1, tmp)

HMP1.otu = as.data.frame(otu_table(qd.otu6.HMP1))
HMP1.otu <- HMP1.otu[,order(colnames(HMP1.otu))]
tmp <- colSums(HMP1.otu != 0)
HMP1.otu.counts0 <- data.frame(HMP1.otu.counts0, tmp)
tmp <- colSums(HMP1.otu > 1)
HMP1.otu.counts1 <- data.frame(HMP1.otu.counts1, tmp)
HMP2.otu = as.data.frame(otu_table(qd.otu6.HMP2))
HMP2.otu <- HMP2.otu[,order(colnames(HMP2.otu))]
tmp <- colSums(HMP2.otu != 0)
HMP2.otu.counts0 <- data.frame(HMP2.otu.counts0, tmp)
tmp <- colSums(HMP2.otu > 1)
HMP2.otu.counts1 <- data.frame(HMP2.otu.counts1, tmp)

HMP1.otu = as.data.frame(otu_table(qd.otu7.HMP1))
HMP1.otu <- HMP1.otu[,order(colnames(HMP1.otu))]
tmp <- colSums(HMP1.otu != 0)
HMP1.otu.counts0 <- data.frame(HMP1.otu.counts0, tmp)
tmp <- colSums(HMP1.otu > 1)
HMP1.otu.counts1 <- data.frame(HMP1.otu.counts1, tmp)
HMP2.otu = as.data.frame(otu_table(qd.otu7.HMP2))
HMP2.otu <- HMP2.otu[,order(colnames(HMP2.otu))]
tmp <- colSums(HMP2.otu != 0)
HMP2.otu.counts0 <- data.frame(HMP2.otu.counts0, tmp)
tmp <- colSums(HMP2.otu > 1)
HMP2.otu.counts1 <- data.frame(HMP2.otu.counts1, tmp)

HMP1.otu = as.data.frame(otu_table(qd.otu8.HMP1))
HMP1.otu <- HMP1.otu[,order(colnames(HMP1.otu))]
tmp <- colSums(HMP1.otu != 0)
HMP1.otu.counts0 <- data.frame(HMP1.otu.counts0, tmp)
tmp <- colSums(HMP1.otu > 1)
HMP1.otu.counts1 <- data.frame(HMP1.otu.counts1, tmp)
HMP2.otu = as.data.frame(otu_table(qd.otu8.HMP2))
HMP2.otu <- HMP2.otu[,order(colnames(HMP2.otu))]
tmp <- colSums(HMP2.otu != 0)
HMP2.otu.counts0 <- data.frame(HMP2.otu.counts0, tmp)
tmp <- colSums(HMP2.otu > 1)
HMP2.otu.counts1 <- data.frame(HMP2.otu.counts1, tmp)

HMP1.otu = as.data.frame(otu_table(qd.otu9.HMP1))
HMP1.otu <- HMP1.otu[,order(colnames(HMP1.otu))]
tmp <- colSums(HMP1.otu != 0)
HMP1.otu.counts0 <- data.frame(HMP1.otu.counts0, tmp)
tmp <- colSums(HMP1.otu > 1)
HMP1.otu.counts1 <- data.frame(HMP1.otu.counts1, tmp)
HMP2.otu = as.data.frame(otu_table(qd.otu9.HMP2))
HMP2.otu <- HMP2.otu[,order(colnames(HMP2.otu))]
tmp <- colSums(HMP2.otu != 0)
HMP2.otu.counts0 <- data.frame(HMP2.otu.counts0, tmp)
tmp <- colSums(HMP2.otu > 1)
HMP2.otu.counts1 <- data.frame(HMP2.otu.counts1, tmp)

HMP1.otu = as.data.frame(otu_table(qd.otu10.HMP1))
HMP1.otu <- HMP1.otu[,order(colnames(HMP1.otu))]
tmp <- colSums(HMP1.otu != 0)
HMP1.otu.counts0 <- data.frame(HMP1.otu.counts0, tmp)
tmp <- colSums(HMP1.otu > 1)
HMP1.otu.counts1 <- data.frame(HMP1.otu.counts1, tmp)
HMP2.otu = as.data.frame(otu_table(qd.otu10.HMP2))
HMP2.otu <- HMP2.otu[,order(colnames(HMP2.otu))]
tmp <- colSums(HMP2.otu != 0)
HMP2.otu.counts0 <- data.frame(HMP2.otu.counts0, tmp)
tmp <- colSums(HMP2.otu > 1)
HMP2.otu.counts1 <- data.frame(HMP2.otu.counts1, tmp)

HMP1.otu = as.data.frame(otu_table(qd.otu11.HMP1))
HMP1.otu <- HMP1.otu[,order(colnames(HMP1.otu))]
tmp <- colSums(HMP1.otu != 0)
HMP1.otu.counts0 <- data.frame(HMP1.otu.counts0, tmp)
tmp <- colSums(HMP1.otu > 1)
HMP1.otu.counts1 <- data.frame(HMP1.otu.counts1, tmp)
HMP2.otu = as.data.frame(otu_table(qd.otu11.HMP2))
HMP2.otu <- HMP2.otu[,order(colnames(HMP2.otu))]
tmp <- colSums(HMP2.otu != 0)
HMP2.otu.counts0 <- data.frame(HMP2.otu.counts0, tmp)
tmp <- colSums(HMP2.otu > 1)
HMP2.otu.counts1 <- data.frame(HMP2.otu.counts1, tmp)

row.names(HMP1.otu.counts0) <- colnames(HMP1.otu)
row.names(HMP1.otu.counts1) <- colnames(HMP1.otu)
row.names(HMP2.otu.counts0) <- colnames(HMP2.otu)
row.names(HMP2.otu.counts1) <- colnames(HMP2.otu)
names <- c("abundantotu_rdptraining_gg2011","blast_rdptraining_gg2011","cdhit_rdptraining_gg2011","dnaclust_rdptraining_gg2011","swarm_rdptraining_gg2011","uclust_rdptraining_gg2011","uclustref_rdptraining_gg2011","uclustrefstrict_rdptraining_gg2011","uparse_rdptraining_gg2011", "usearch61_rdp_training_gg2011", "mothur-average_rdp_training_gg2011")
colnames(HMP1.otu.counts0) <- names
colnames(HMP1.otu.counts1) <- names
colnames(HMP2.otu.counts0) <- names
colnames(HMP2.otu.counts1) <- names
```

```{r, echo=FALSE, fig.width=10, fig.height=10}
#Plot, HMP1 n=0
HMP1 <- HMP1.otu.counts0
HMP1[ "sampleType"] <- rownames(HMP1)
#get data into long format
df.molten1 <- melt(HMP1, id.vars = "sampleType", value.name = "OTUnumber", variable.name = "option")
df.molten1$option <- as.character(df.molten1$option)
df.molten1$OTUnumber <- as.integer(df.molten1$OTUnumber)
#Rid of taxon specification; its relevant at this point
df.molten1$pick [grep("^abundantotu_.*", df.molten1$option)] <- "abundantotu"
df.molten1$pick [grep("^blast_.*", df.molten1$option)] <- "blast"
df.molten1$pick [grep("^cdhit_.*", df.molten1$option)] <- "cdhit"
df.molten1$pick [grep("^dnaclust_.*", df.molten1$option)] <- "dnaclust"
df.molten1$pick [grep("^uclust_.*", df.molten1$option)] <- "uclust"
df.molten1$pick [grep("^uclustref_.*", df.molten1$option)] <- "uclustref"
df.molten1$pick [grep("^uclustrefstrict_.*", df.molten1$option)] <- "uclustrefstrict"
df.molten1$pick [grep("^uparse_.*", df.molten1$option)] <- "uparse"
df.molten1$pick [grep("^swarm_.*", df.molten1$option)] <- "swarm"
df.molten1$pick [grep("^usearch61_.*", df.molten1$option)] <- "usearch61"
df.molten1$pick [grep("^mothur-average_.*", df.molten1$option)] <- "mothur-average"
#Make factor out of sample + OTUpicking option
df.molten1$fac <- paste(df.molten1$sampleType, df.molten1$option)
p <- ggplot(df.molten1, aes(x=sampleType, y=OTUnumber, fill=df.molten1$pick))
p <- p + geom_point(aes(colour=df.molten1$pick), size=6, position = position_jitter(width=0.5))
p <- p + geom_hline(aes(yintercept=20), linetype="dotted")
colours <- c("#C962AB","#5EBB43","#7488C7","#989B31","chocolate4","black","#D34F51","#43A47E","#DBA901","#CA782D", "gray")
p <- p + scale_colour_manual(values = colours)
p <- p + scale_shape_manual(values=c(21,24,22))
p <- p + theme(axis.text.x = element_text(angle = 90, hjust = 1))
p <- p + scale_y_continuous(limits = c(0,1500))
HMP1.pA <- p
#Plot, HMP2 n=0
HMP1 <- HMP2.otu.counts0
HMP1[ "sampleType"] <- rownames(HMP1)
#get data into long format
df.molten1 <- melt(HMP1, id.vars = "sampleType", value.name = "OTUnumber", variable.name = "option")
df.molten1$option <- as.character(df.molten1$option)
df.molten1$OTUnumber <- as.integer(df.molten1$OTUnumber)
#Rid of taxon specification; its relevant at this point
df.molten1$pick [grep("^abundantotu_.*", df.molten1$option)] <- "abundantotu"
df.molten1$pick [grep("^blast_.*", df.molten1$option)] <- "blast"
df.molten1$pick [grep("^cdhit_.*", df.molten1$option)] <- "cdhit"
df.molten1$pick [grep("^dnaclust_.*", df.molten1$option)] <- "dnaclust"
df.molten1$pick [grep("^uclust_.*", df.molten1$option)] <- "uclust"
df.molten1$pick [grep("^uclustref_.*", df.molten1$option)] <- "uclustref"
df.molten1$pick [grep("^uclustrefstrict_.*", df.molten1$option)] <- "uclustrefstrict"
df.molten1$pick [grep("^uparse_.*", df.molten1$option)] <- "uparse"
df.molten1$pick [grep("^swarm_.*", df.molten1$option)] <- "swarm"
df.molten1$pick [grep("^usearch61_.*", df.molten1$option)] <- "usearch61"
df.molten1$pick [grep("^mothur-average_.*", df.molten1$option)] <- "mothur-average"
#Make factor out of sample + OTUpicking option
df.molten1$fac <- paste(df.molten1$sampleType, df.molten1$option)
p <- ggplot(df.molten1, aes(x=sampleType, y=OTUnumber, fill=df.molten1$pick))
p <- p + geom_point(aes(colour=df.molten1$pick), size=6, position = position_jitter(width=0.5))
p <- p + geom_hline(aes(yintercept=20), linetype="dotted")
colours <- c("#C962AB","#5EBB43","#7488C7","#989B31","chocolate4","black","#D34F51","#43A47E","#DBA901","#CA782D", "gray")
p <- p + scale_colour_manual(values = colours)
p <- p + scale_shape_manual(values=c(21,24,22))
p <- p + theme(axis.text.x = element_text(angle = 90, hjust = 1))
p <- p + scale_y_continuous(limits = c(0,1500))
HMP2.pA <- p
#Plot, HMP1 n=1
HMP1 <- HMP1.otu.counts1
HMP1[ "sampleType"] <- rownames(HMP1)
#get data into long format
df.molten1 <- melt(HMP1, id.vars = "sampleType", value.name = "OTUnumber", variable.name = "option")
df.molten1$option <- as.character(df.molten1$option)
df.molten1$OTUnumber <- as.integer(df.molten1$OTUnumber)
#Rid of taxon specification; its relevant at this point
df.molten1$pick [grep("^abundantotu_.*", df.molten1$option)] <- "abundantotu"
df.molten1$pick [grep("^blast_.*", df.molten1$option)] <- "blast"
df.molten1$pick [grep("^cdhit_.*", df.molten1$option)] <- "cdhit"
df.molten1$pick [grep("^dnaclust_.*", df.molten1$option)] <- "dnaclust"
df.molten1$pick [grep("^uclust_.*", df.molten1$option)] <- "uclust"
df.molten1$pick [grep("^uclustref_.*", df.molten1$option)] <- "uclustref"
df.molten1$pick [grep("^uclustrefstrict_.*", df.molten1$option)] <- "uclustrefstrict"
df.molten1$pick [grep("^uparse_.*", df.molten1$option)] <- "uparse"
df.molten1$pick [grep("^swarm_.*", df.molten1$option)] <- "swarm"
df.molten1$pick [grep("^usearch61_.*", df.molten1$option)] <- "usearch61"
df.molten1$pick [grep("^mothur-average_.*", df.molten1$option)] <- "mothur-average"
#Make factor out of sample + OTUpicking option
df.molten1$fac <- paste(df.molten1$sampleType, df.molten1$option)
p <- ggplot(df.molten1, aes(x=sampleType, y=OTUnumber, fill=df.molten1$pick),shape=24)
p <- p + geom_point(aes(colour=df.molten1$pick), size=6, position = position_jitter(width=0.5))
p <- p + geom_hline(aes(yintercept=20), linetype="dotted")
colours <- c("#C962AB","#5EBB43","#7488C7","#989B31","chocolate4","black","#D34F51","#43A47E","#DBA901","#CA782D", "gray")
p <- p + scale_colour_manual(values = colours)
p <- p + scale_shape_manual(values=c(21,24,22))
p <- p + theme(axis.text.x = element_text(angle = 90, hjust = 1))
p <- p + scale_y_continuous(limits = c(0,800))
HMP1.pB <- p
#Plot, HMP2 n=1
HMP1 <- HMP2.otu.counts1
HMP1[ "sampleType"] <- rownames(HMP1)
#get data into long format
df.molten1 <- melt(HMP1, id.vars = "sampleType", value.name = "OTUnumber", variable.name = "option")
df.molten1$option <- as.character(df.molten1$option)
df.molten1$OTUnumber <- as.integer(df.molten1$OTUnumber)
#Rid of taxon specification; its relevant at this point
df.molten1$pick [grep("^abundantotu_.*", df.molten1$option)] <- "abundantotu"
df.molten1$pick [grep("^blast_.*", df.molten1$option)] <- "blast"
df.molten1$pick [grep("^cdhit_.*", df.molten1$option)] <- "cdhit"
df.molten1$pick [grep("^dnaclust_.*", df.molten1$option)] <- "dnaclust"
df.molten1$pick [grep("^uclust_.*", df.molten1$option)] <- "uclust"
df.molten1$pick [grep("^uclustref_.*", df.molten1$option)] <- "uclustref"
df.molten1$pick [grep("^uclustrefstrict_.*", df.molten1$option)] <- "uclustrefstrict"
df.molten1$pick [grep("^uparse_.*", df.molten1$option)] <- "uparse"
df.molten1$pick [grep("^swarm_.*", df.molten1$option)] <- "swarm"
df.molten1$pick [grep("^usearch61_.*", df.molten1$option)] <- "usearch61"
df.molten1$pick [grep("^mothur-average_.*", df.molten1$option)] <- "mothur-average"
#Make factor out of sample + OTUpicking option
df.molten1$fac <- paste(df.molten1$sampleType, df.molten1$option)
p <- ggplot(df.molten1, aes(x=sampleType, y=OTUnumber, fill=df.molten1$pick))
p <- p + geom_point(aes(colour=df.molten1$pick), size=6, position = position_jitter(width=0.5))
p <- p + geom_hline(aes(yintercept=20), linetype="dotted")
colours <- c("#C962AB","#5EBB43","#7488C7","#989B31","chocolate4","black","#D34F51","#43A47E","#DBA901","#CA782D", "gray")
p <- p + scale_colour_manual(values = colours)
p <- p + scale_shape_manual(values=c(21,24,22))
p <- p + theme(axis.text.x = element_text(angle = 90, hjust = 1))
p <- p + scale_y_continuous(limits = c(0,800))
HMP2.pB <- p
#Combine and print.
p <- plot_grid(HMP1.pA, HMP2.pA, HMP1.pB, HMP2.pB, nrow=2, ncol=2, rel_widths=c(1,1))
p
pdf("test.pdf",height=20,width=12)
print(p)
dev.off()
```

Sup Fig 10:
```{r, echo=FALSE, fig.width=15, fig.height=10}
#HMP1,n=2
HMP1 <- HMP1.otu.counts2
HMP1.sub <- HMP1.otu.counts2[1,]
HMP1.sub[ "sampleType"] <- rownames(HMP1.sub)
#Put data into long format
df.molten1 <- melt(HMP1.sub, id.vars = "sampleType", value.name = "OTUnumber", variable.name = "option")
df.molten1$option <- as.character(df.molten1$option)
df.molten1$OTUnumber <- as.integer(df.molten1$OTUnumber)
#Rid of taxon specification; its relevant for this figure.
df.molten1$pick [grep("^abundantotu_.*", df.molten1$option)] <- "abundantotu"
df.molten1$pick [grep("^blast_.*", df.molten1$option)] <- "blast"
df.molten1$pick [grep("^cdhit_.*", df.molten1$option)] <- "cdhit"
df.molten1$pick [grep("^dnaclust_.*", df.molten1$option)] <- "dnaclust"
df.molten1$pick [grep("^uclust_.*", df.molten1$option)] <- "uclust"
df.molten1$pick [grep("^uclustref_.*", df.molten1$option)] <- "uclustref"
df.molten1$pick [grep("^uclustrefstrict_.*", df.molten1$option)] <- "uclustrefstrict"
df.molten1$pick [grep("^uparse_.*", df.molten1$option)] <- "uparse"
df.molten1$db [grep(".*silva111", df.molten1$option)] <- "silva111"
df.molten1$db [grep(".*_gg2011", df.molten1$option)] <- "gg2011"
df.molten1$db [grep(".*_gg2013", df.molten1$option)] <- "gg2013"
df.molten1$tax [grep("_rdptraining_", df.molten1$option)] <- "rdptraining"
df.molten1$tax [grep("_blast_", df.molten1$option)] <- "blast"
#Keep only one representative between blast and rdp-training
df.molten1 <- df.molten1[df.molten1$tax=='rdptraining',]
#Reorder
df.molten1 <- df.molten1[c(22:24,1:3,13:15,19:21,16:18,4:6,7:9,10:12),]
df.molten1$option <- factor(df.molten1$option, levels=df.molten1$option)
p <- ggplot(df.molten1, aes(x=df.molten1$option, y=OTUnumber, fill=df.molten1$pick))
p <- p + geom_point(aes(fill=df.molten1$pick, shape=df.molten1$db), size=10, position = position_jitter(width=0.5))
p <- p + geom_hline(aes(yintercept=20), linetype="longdash", color="black")
p <- p + geom_hline(aes(yintercept=17), linetype="longdash", color="darkgrey")
colours <- c("#C962AB","#5EBB43","#7488C7","#989B31","#D34F51","#43A47E", "#DBA901", "#CA782D")
p <- p + scale_fill_manual(values = colours)
p <- p + scale_shape_manual(values=c(21,24,22))
p <- p + theme(legend.position="none")
p <- p + theme(axis.text.x = element_blank())
p <- p + scale_y_continuous(limits = c(0,800))
HMP1.p2 <- p
#HMP1,n=3
HMP1 <- HMP1.otu.counts3
HMP1.sub <- HMP1.otu.counts3[1,]
HMP1.sub[ "sampleType"] <- rownames(HMP1.sub)
#Put data into long format
df.molten1 <- melt(HMP1.sub, id.vars = "sampleType", value.name = "OTUnumber", variable.name = "option")
df.molten1$option <- as.character(df.molten1$option)
df.molten1$OTUnumber <- as.integer(df.molten1$OTUnumber)
#Rid of taxon specification; its relevant for this figure.
df.molten1$pick [grep("^abundantotu_.*", df.molten1$option)] <- "abundantotu"
df.molten1$pick [grep("^blast_.*", df.molten1$option)] <- "blast"
df.molten1$pick [grep("^cdhit_.*", df.molten1$option)] <- "cdhit"
df.molten1$pick [grep("^dnaclust_.*", df.molten1$option)] <- "dnaclust"
df.molten1$pick [grep("^uclust_.*", df.molten1$option)] <- "uclust"
df.molten1$pick [grep("^uclustref_.*", df.molten1$option)] <- "uclustref"
df.molten1$pick [grep("^uclustrefstrict_.*", df.molten1$option)] <- "uclustrefstrict"
df.molten1$pick [grep("^uparse_.*", df.molten1$option)] <- "uparse"
df.molten1$db [grep(".*silva111", df.molten1$option)] <- "silva111"
df.molten1$db [grep(".*_gg2011", df.molten1$option)] <- "gg2011"
df.molten1$db [grep(".*_gg2013", df.molten1$option)] <- "gg2013"
df.molten1$tax [grep("_rdptraining_", df.molten1$option)] <- "rdptraining"
df.molten1$tax [grep("_blast_", df.molten1$option)] <- "blast"
#Keep only one representative between blast and rdp-training
df.molten1 <- df.molten1[df.molten1$tax=='rdptraining',]
#Reorder
df.molten1 <- df.molten1[c(22:24,1:3,13:15,19:21,16:18,4:6,7:9,10:12),]
df.molten1$option <- factor(df.molten1$option, levels=df.molten1$option)
p <- ggplot(df.molten1, aes(x=df.molten1$option, y=OTUnumber, fill=df.molten1$pick))
p <- p + geom_point(aes(fill=df.molten1$pick, shape=df.molten1$db), size=10, position = position_jitter(width=0.5))
p <- p + geom_hline(aes(yintercept=20), linetype="longdash", color="black")
p <- p + geom_hline(aes(yintercept=17), linetype="longdash", color="darkgrey")
colours <- c("#C962AB","#5EBB43","#7488C7","#989B31","#D34F51","#43A47E", "#DBA901", "#CA782D")
p <- p + scale_fill_manual(values = colours)
p <- p + scale_shape_manual(values=c(21,24,22))
p <- p + theme(legend.position="none")
p <- p + theme(axis.text.x = element_blank())
p <- p + scale_y_continuous(limits = c(0,800))
HMP1.p3 <- p
#HMP1,n=4
HMP1 <- HMP1.otu.counts4
HMP1.sub <- HMP1.otu.counts4[1,]
HMP1.sub[ "sampleType"] <- rownames(HMP1.sub)
#Put data into long format
df.molten1 <- melt(HMP1.sub, id.vars = "sampleType", value.name = "OTUnumber", variable.name = "option")
df.molten1$option <- as.character(df.molten1$option)
df.molten1$OTUnumber <- as.integer(df.molten1$OTUnumber)
#Rid of taxon specification; its relevant for this figure.
df.molten1$pick [grep("^abundantotu_.*", df.molten1$option)] <- "abundantotu"
df.molten1$pick [grep("^blast_.*", df.molten1$option)] <- "blast"
df.molten1$pick [grep("^cdhit_.*", df.molten1$option)] <- "cdhit"
df.molten1$pick [grep("^dnaclust_.*", df.molten1$option)] <- "dnaclust"
df.molten1$pick [grep("^uclust_.*", df.molten1$option)] <- "uclust"
df.molten1$pick [grep("^uclustref_.*", df.molten1$option)] <- "uclustref"
df.molten1$pick [grep("^uclustrefstrict_.*", df.molten1$option)] <- "uclustrefstrict"
df.molten1$pick [grep("^uparse_.*", df.molten1$option)] <- "uparse"
df.molten1$db [grep(".*silva111", df.molten1$option)] <- "silva111"
df.molten1$db [grep(".*_gg2011", df.molten1$option)] <- "gg2011"
df.molten1$db [grep(".*_gg2013", df.molten1$option)] <- "gg2013"
df.molten1$tax [grep("_rdptraining_", df.molten1$option)] <- "rdptraining"
df.molten1$tax [grep("_blast_", df.molten1$option)] <- "blast"
#Keep only one representative between blast and rdp-training
df.molten1 <- df.molten1[df.molten1$tax=='rdptraining',]
#Reorder
df.molten1 <- df.molten1[c(22:24,1:3,13:15,19:21,16:18,4:6,7:9,10:12),]
df.molten1$option <- factor(df.molten1$option, levels=df.molten1$option)
p <- ggplot(df.molten1, aes(x=df.molten1$option, y=OTUnumber, fill=df.molten1$pick))
p <- p + geom_point(aes(fill=df.molten1$pick, shape=df.molten1$db), size=10, position = position_jitter(width=0.5))
p <- p + geom_hline(aes(yintercept=20), linetype="longdash", color="black")
p <- p + geom_hline(aes(yintercept=17), linetype="longdash", color="darkgrey")
colours <- c("#C962AB","#5EBB43","#7488C7","#989B31","#D34F51","#43A47E", "#DBA901", "#CA782D")
p <- p + scale_fill_manual(values = colours)
p <- p + scale_shape_manual(values=c(21,24,22))
p <- p + theme(legend.position="none")
p <- p + theme(axis.text.x = element_blank())
p <- p + scale_y_continuous(limits = c(0,800))
HMP1.p4 <- p
#HMP1,n=5
HMP1 <- HMP1.otu.counts5
HMP1.sub <- HMP1.otu.counts5[1,]
HMP1.sub[ "sampleType"] <- rownames(HMP1.sub)
#Put data into long format
df.molten1 <- melt(HMP1.sub, id.vars = "sampleType", value.name = "OTUnumber", variable.name = "option")
df.molten1$option <- as.character(df.molten1$option)
df.molten1$OTUnumber <- as.integer(df.molten1$OTUnumber)
#Rid of taxon specification; its relevant for this figure.
df.molten1$pick [grep("^abundantotu_.*", df.molten1$option)] <- "abundantotu"
df.molten1$pick [grep("^blast_.*", df.molten1$option)] <- "blast"
df.molten1$pick [grep("^cdhit_.*", df.molten1$option)] <- "cdhit"
df.molten1$pick [grep("^dnaclust_.*", df.molten1$option)] <- "dnaclust"
df.molten1$pick [grep("^uclust_.*", df.molten1$option)] <- "uclust"
df.molten1$pick [grep("^uclustref_.*", df.molten1$option)] <- "uclustref"
df.molten1$pick [grep("^uclustrefstrict_.*", df.molten1$option)] <- "uclustrefstrict"
df.molten1$pick [grep("^uparse_.*", df.molten1$option)] <- "uparse"
df.molten1$db [grep(".*silva111", df.molten1$option)] <- "silva111"
df.molten1$db [grep(".*_gg2011", df.molten1$option)] <- "gg2011"
df.molten1$db [grep(".*_gg2013", df.molten1$option)] <- "gg2013"
df.molten1$tax [grep("_rdptraining_", df.molten1$option)] <- "rdptraining"
df.molten1$tax [grep("_blast_", df.molten1$option)] <- "blast"
#Keep only one representative between blast and rdp-training
df.molten1 <- df.molten1[df.molten1$tax=='rdptraining',]
#Reorder
df.molten1 <- df.molten1[c(22:24,1:3,13:15,19:21,16:18,4:6,7:9,10:12),]
df.molten1$option <- factor(df.molten1$option, levels=df.molten1$option)
p <- ggplot(df.molten1, aes(x=df.molten1$option, y=OTUnumber, fill=df.molten1$pick))
p <- p + geom_point(aes(fill=df.molten1$pick, shape=df.molten1$db), size=10, position = position_jitter(width=0.5))
p <- p + geom_hline(aes(yintercept=20), linetype="longdash", color="black")
p <- p + geom_hline(aes(yintercept=17), linetype="longdash", color="darkgrey")
colours <- c("#C962AB","#5EBB43","#7488C7","#989B31","#D34F51","#43A47E", "#DBA901", "#CA782D")
p <- p + scale_fill_manual(values = colours)
p <- p + scale_shape_manual(values=c(21,24,22))
p <- p + theme(legend.position="none")
p <- p + theme(axis.text.x = element_blank())
p <- p + scale_y_continuous(limits = c(0,800))
HMP1.p5 <- p
#HMP1,n=10
HMP1 <- HMP1.otu.counts10
HMP1.sub <- HMP1.otu.counts10[1,]
HMP1.sub[ "sampleType"] <- rownames(HMP1.sub)
#Put data into long format
df.molten1 <- melt(HMP1.sub, id.vars = "sampleType", value.name = "OTUnumber", variable.name = "option")
df.molten1$option <- as.character(df.molten1$option)
df.molten1$OTUnumber <- as.integer(df.molten1$OTUnumber)
#Rid of taxon specification; its relevant for this figure.
df.molten1$pick [grep("^abundantotu_.*", df.molten1$option)] <- "abundantotu"
df.molten1$pick [grep("^blast_.*", df.molten1$option)] <- "blast"
df.molten1$pick [grep("^cdhit_.*", df.molten1$option)] <- "cdhit"
df.molten1$pick [grep("^dnaclust_.*", df.molten1$option)] <- "dnaclust"
df.molten1$pick [grep("^uclust_.*", df.molten1$option)] <- "uclust"
df.molten1$pick [grep("^uclustref_.*", df.molten1$option)] <- "uclustref"
df.molten1$pick [grep("^uclustrefstrict_.*", df.molten1$option)] <- "uclustrefstrict"
df.molten1$pick [grep("^uparse_.*", df.molten1$option)] <- "uparse"
df.molten1$db [grep(".*silva111", df.molten1$option)] <- "silva111"
df.molten1$db [grep(".*_gg2011", df.molten1$option)] <- "gg2011"
df.molten1$db [grep(".*_gg2013", df.molten1$option)] <- "gg2013"
df.molten1$tax [grep("_rdptraining_", df.molten1$option)] <- "rdptraining"
df.molten1$tax [grep("_blast_", df.molten1$option)] <- "blast"
#Keep only one representative between blast and rdp-training
df.molten1 <- df.molten1[df.molten1$tax=='rdptraining',]
#Reorder
df.molten1 <- df.molten1[c(22:24,1:3,13:15,19:21,16:18,4:6,7:9,10:12),]
df.molten1$option <- factor(df.molten1$option, levels=df.molten1$option)
p <- ggplot(df.molten1, aes(x=df.molten1$option, y=OTUnumber, fill=df.molten1$pick))
p <- p + geom_point(aes(fill=df.molten1$pick, shape=df.molten1$db), size=10, position = position_jitter(width=0.5))
p <- p + geom_hline(aes(yintercept=20), linetype="longdash", color="black")
p <- p + geom_hline(aes(yintercept=17), linetype="longdash", color="darkgrey")
colours <- c("#C962AB","#5EBB43","#7488C7","#989B31","#D34F51","#43A47E", "#DBA901", "#CA782D")
p <- p + scale_fill_manual(values = colours)
p <- p + scale_shape_manual(values=c(21,24,22))
p <- p + theme(legend.position="none")
p <- p + theme(axis.text.x = element_blank())
p <- p + scale_y_continuous(limits = c(0,800))
HMP1.p10 <- p
#HMP2,n=2
HMP2 <- HMP2.otu.counts2
HMP2.sub <- HMP2.otu.counts2[1,]
HMP2.sub[ "sampleType"] <- rownames(HMP2.sub)
#Put data into long format
df.molten1 <- melt(HMP2.sub, id.vars = "sampleType", value.name = "OTUnumber", variable.name = "option")
df.molten1$option <- as.character(df.molten1$option)
df.molten1$OTUnumber <- as.integer(df.molten1$OTUnumber)
#Rid of taxon specification; its relevant for this figure
df.molten1$pick [grep("^abundantotu_.*", df.molten1$option)] <- "abundantotu"
df.molten1$pick [grep("^blast_.*", df.molten1$option)] <- "blast"
df.molten1$pick [grep("^cdhit_.*", df.molten1$option)] <- "cdhit"
df.molten1$pick [grep("^dnaclust_.*", df.molten1$option)] <- "dnaclust"
df.molten1$pick [grep("^uclust_.*", df.molten1$option)] <- "uclust"
df.molten1$pick [grep("^uclustref_.*", df.molten1$option)] <- "uclustref"
df.molten1$pick [grep("^uclustrefstrict_.*", df.molten1$option)] <- "uclustrefstrict"
df.molten1$pick [grep("^uparse_.*", df.molten1$option)] <- "uparse"
df.molten1$db [grep(".*silva111", df.molten1$option)] <- "silva111"
df.molten1$db [grep(".*_gg2011", df.molten1$option)] <- "gg2011"
df.molten1$db [grep(".*_gg2013", df.molten1$option)] <- "gg2013"
df.molten1$tax [grep("_rdptraining_", df.molten1$option)] <- "rdptraining"
df.molten1$tax [grep("_blast_", df.molten1$option)] <- "blast"
#Keep only one representative between blast and rdp-training
df.molten1 <- df.molten1[df.molten1$tax=='rdptraining',]
#Reorder
df.molten1 <- df.molten1[c(22:24,1:3,13:15,19:21,16:18,4:6,7:9,10:12),]
df.molten1$option <- factor(df.molten1$option, levels=df.molten1$option)
p <- ggplot(df.molten1, aes(x=df.molten1$option, y=OTUnumber, fill=df.molten1$pick))
p <- p + geom_point(aes(fill=df.molten1$pick, shape=df.molten1$db), size=10, position = position_jitter(width=0.5))
p <- p + geom_hline(aes(yintercept=20), linetype="dotted")
colours <- c("#C962AB","#5EBB43","#7488C7","#989B31","#D34F51","#43A47E", "#DBA901", "#CA782D")
p <- p + scale_fill_manual(values = colours)
p <- p + scale_shape_manual(values=c(21,24,22))
p <- p + theme(legend.position="none")
p <- p + theme(axis.text.x = element_blank())
p <- p + scale_y_continuous(limits = c(0,300))
p <- p + geom_hline(aes(yintercept=20), linetype="longdash", color="black")
p <- p + geom_hline(aes(yintercept=17), linetype="longdash", color="darkgrey")
HMP2.p2 <- p
#HMP2,n=3
HMP2 <- HMP2.otu.counts3
HMP2.sub <- HMP2.otu.counts3[1,]
HMP2.sub[ "sampleType"] <- rownames(HMP2.sub)
#Put data into long format
df.molten1 <- melt(HMP2.sub, id.vars = "sampleType", value.name = "OTUnumber", variable.name = "option")
df.molten1$option <- as.character(df.molten1$option)
df.molten1$OTUnumber <- as.integer(df.molten1$OTUnumber)
#Rid of taxon specification; its relevant for this figure
df.molten1$pick [grep("^abundantotu_.*", df.molten1$option)] <- "abundantotu"
df.molten1$pick [grep("^blast_.*", df.molten1$option)] <- "blast"
df.molten1$pick [grep("^cdhit_.*", df.molten1$option)] <- "cdhit"
df.molten1$pick [grep("^dnaclust_.*", df.molten1$option)] <- "dnaclust"
df.molten1$pick [grep("^uclust_.*", df.molten1$option)] <- "uclust"
df.molten1$pick [grep("^uclustref_.*", df.molten1$option)] <- "uclustref"
df.molten1$pick [grep("^uclustrefstrict_.*", df.molten1$option)] <- "uclustrefstrict"
df.molten1$pick [grep("^uparse_.*", df.molten1$option)] <- "uparse"
df.molten1$db [grep(".*silva111", df.molten1$option)] <- "silva111"
df.molten1$db [grep(".*_gg2011", df.molten1$option)] <- "gg2011"
df.molten1$db [grep(".*_gg2013", df.molten1$option)] <- "gg2013"
df.molten1$tax [grep("_rdptraining_", df.molten1$option)] <- "rdptraining"
df.molten1$tax [grep("_blast_", df.molten1$option)] <- "blast"
#Keep only one representative between blast and rdp-training
df.molten1 <- df.molten1[df.molten1$tax=='rdptraining',]
#Reorder
df.molten1 <- df.molten1[c(22:24,1:3,13:15,19:21,16:18,4:6,7:9,10:12),]
df.molten1$option <- factor(df.molten1$option, levels=df.molten1$option)
p <- ggplot(df.molten1, aes(x=df.molten1$option, y=OTUnumber, fill=df.molten1$pick))
p <- p + geom_point(aes(fill=df.molten1$pick, shape=df.molten1$db), size=10, position = position_jitter(width=0.5))
p <- p + geom_hline(aes(yintercept=20), linetype="dotted")
colours <- c("#C962AB","#5EBB43","#7488C7","#989B31","#D34F51","#43A47E", "#DBA901", "#CA782D")
p <- p + scale_fill_manual(values = colours)
p <- p + scale_shape_manual(values=c(21,24,22))
p <- p + theme(legend.position="none")
p <- p + theme(axis.text.x = element_blank())
p <- p + scale_y_continuous(limits = c(0,300))
p <- p + geom_hline(aes(yintercept=20), linetype="longdash", color="black")
p <- p + geom_hline(aes(yintercept=17), linetype="longdash", color="darkgrey")
HMP2.p3 <- p
#HMP2,n=4
HMP2 <- HMP2.otu.counts4
HMP2.sub <- HMP2.otu.counts4[1,]
HMP2.sub[ "sampleType"] <- rownames(HMP2.sub)
#Put data into long format
df.molten1 <- melt(HMP2.sub, id.vars = "sampleType", value.name = "OTUnumber", variable.name = "option")
df.molten1$option <- as.character(df.molten1$option)
df.molten1$OTUnumber <- as.integer(df.molten1$OTUnumber)
#Rid of taxon specification; its relevant for this figure
df.molten1$pick [grep("^abundantotu_.*", df.molten1$option)] <- "abundantotu"
df.molten1$pick [grep("^blast_.*", df.molten1$option)] <- "blast"
df.molten1$pick [grep("^cdhit_.*", df.molten1$option)] <- "cdhit"
df.molten1$pick [grep("^dnaclust_.*", df.molten1$option)] <- "dnaclust"
df.molten1$pick [grep("^uclust_.*", df.molten1$option)] <- "uclust"
df.molten1$pick [grep("^uclustref_.*", df.molten1$option)] <- "uclustref"
df.molten1$pick [grep("^uclustrefstrict_.*", df.molten1$option)] <- "uclustrefstrict"
df.molten1$pick [grep("^uparse_.*", df.molten1$option)] <- "uparse"
df.molten1$db [grep(".*silva111", df.molten1$option)] <- "silva111"
df.molten1$db [grep(".*_gg2011", df.molten1$option)] <- "gg2011"
df.molten1$db [grep(".*_gg2013", df.molten1$option)] <- "gg2013"
df.molten1$tax [grep("_rdptraining_", df.molten1$option)] <- "rdptraining"
df.molten1$tax [grep("_blast_", df.molten1$option)] <- "blast"
#Keep only one representative between blast and rdp-training
df.molten1 <- df.molten1[df.molten1$tax=='rdptraining',]
#Reorder
df.molten1 <- df.molten1[c(22:24,1:3,13:15,19:21,16:18,4:6,7:9,10:12),]
df.molten1$option <- factor(df.molten1$option, levels=df.molten1$option)
p <- ggplot(df.molten1, aes(x=df.molten1$option, y=OTUnumber, fill=df.molten1$pick))
p <- p + geom_point(aes(fill=df.molten1$pick, shape=df.molten1$db), size=10, position = position_jitter(width=0.5))
p <- p + geom_hline(aes(yintercept=20), linetype="dotted")
colours <- c("#C962AB","#5EBB43","#7488C7","#989B31","#D34F51","#43A47E", "#DBA901", "#CA782D")
p <- p + scale_fill_manual(values = colours)
p <- p + scale_shape_manual(values=c(21,24,22))
p <- p + theme(legend.position="none")
p <- p + theme(axis.text.x = element_blank())
p <- p + scale_y_continuous(limits = c(0,300))
p <- p + geom_hline(aes(yintercept=20), linetype="longdash", color="black")
p <- p + geom_hline(aes(yintercept=17), linetype="longdash", color="darkgrey")
HMP2.p4 <- p
#HMP2, n=5
HMP2 <- HMP2.otu.counts5
HMP2.sub <- HMP2.otu.counts5[1,]
HMP2.sub[ "sampleType"] <- rownames(HMP2.sub)
#Put data into long format
df.molten1 <- melt(HMP2.sub, id.vars = "sampleType", value.name = "OTUnumber", variable.name = "option")
df.molten1$option <- as.character(df.molten1$option)
df.molten1$OTUnumber <- as.integer(df.molten1$OTUnumber)
#Rid of taxon specification; its relevant for this figure
df.molten1$pick [grep("^abundantotu_.*", df.molten1$option)] <- "abundantotu"
df.molten1$pick [grep("^blast_.*", df.molten1$option)] <- "blast"
df.molten1$pick [grep("^cdhit_.*", df.molten1$option)] <- "cdhit"
df.molten1$pick [grep("^dnaclust_.*", df.molten1$option)] <- "dnaclust"
df.molten1$pick [grep("^uclust_.*", df.molten1$option)] <- "uclust"
df.molten1$pick [grep("^uclustref_.*", df.molten1$option)] <- "uclustref"
df.molten1$pick [grep("^uclustrefstrict_.*", df.molten1$option)] <- "uclustrefstrict"
df.molten1$pick [grep("^uparse_.*", df.molten1$option)] <- "uparse"
df.molten1$db [grep(".*silva111", df.molten1$option)] <- "silva111"
df.molten1$db [grep(".*_gg2011", df.molten1$option)] <- "gg2011"
df.molten1$db [grep(".*_gg2013", df.molten1$option)] <- "gg2013"
df.molten1$tax [grep("_rdptraining_", df.molten1$option)] <- "rdptraining"
df.molten1$tax [grep("_blast_", df.molten1$option)] <- "blast"
#Keep only one representative between blast and rdp-training
df.molten1 <- df.molten1[df.molten1$tax=='rdptraining',]
#Reorder
df.molten1 <- df.molten1[c(22:24,1:3,13:15,19:21,16:18,4:6,7:9,10:12),]
df.molten1$option <- factor(df.molten1$option, levels=df.molten1$option)
p <- ggplot(df.molten1, aes(x=df.molten1$option, y=OTUnumber, fill=df.molten1$pick))
p <- p + geom_point(aes(fill=df.molten1$pick, shape=df.molten1$db), size=10, position = position_jitter(width=0.5))
p <- p + geom_hline(aes(yintercept=20), linetype="dotted")
colours <- c("#C962AB","#5EBB43","#7488C7","#989B31","#D34F51","#43A47E", "#DBA901", "#CA782D")
p <- p + scale_fill_manual(values = colours)
p <- p + scale_shape_manual(values=c(21,24,22))
p <- p + theme(legend.position="none")
p <- p + theme(axis.text.x = element_blank())
p <- p + scale_y_continuous(limits = c(0,300))
p <- p + geom_hline(aes(yintercept=20), linetype="longdash", color="black")
p <- p + geom_hline(aes(yintercept=17), linetype="longdash", color="darkgrey")
HMP2.p5 <- p
#HMP2,n=10
HMP2 <- HMP2.otu.counts10
HMP2.sub <- HMP2.otu.counts10[1,]
HMP2.sub[ "sampleType"] <- rownames(HMP2.sub)
#Put data into long format
df.molten1 <- melt(HMP2.sub, id.vars = "sampleType", value.name = "OTUnumber", variable.name = "option")
df.molten1$option <- as.character(df.molten1$option)
df.molten1$OTUnumber <- as.integer(df.molten1$OTUnumber)
#Rid of taxon specification; its relevant for this figure
df.molten1$pick [grep("^abundantotu_.*", df.molten1$option)] <- "abundantotu"
df.molten1$pick [grep("^blast_.*", df.molten1$option)] <- "blast"
df.molten1$pick [grep("^cdhit_.*", df.molten1$option)] <- "cdhit"
df.molten1$pick [grep("^dnaclust_.*", df.molten1$option)] <- "dnaclust"
df.molten1$pick [grep("^uclust_.*", df.molten1$option)] <- "uclust"
df.molten1$pick [grep("^uclustref_.*", df.molten1$option)] <- "uclustref"
df.molten1$pick [grep("^uclustrefstrict_.*", df.molten1$option)] <- "uclustrefstrict"
df.molten1$pick [grep("^uparse_.*", df.molten1$option)] <- "uparse"
df.molten1$db [grep(".*silva111", df.molten1$option)] <- "silva111"
df.molten1$db [grep(".*_gg2011", df.molten1$option)] <- "gg2011"
df.molten1$db [grep(".*_gg2013", df.molten1$option)] <- "gg2013"
df.molten1$tax [grep("_rdptraining_", df.molten1$option)] <- "rdptraining"
df.molten1$tax [grep("_blast_", df.molten1$option)] <- "blast"
#Keep only one representative between blast and rdp-training
df.molten1 <- df.molten1[df.molten1$tax=='rdptraining',]
#Reorder
df.molten1 <- df.molten1[c(22:24,1:3,13:15,19:21,16:18,4:6,7:9,10:12),]
df.molten1$option <- factor(df.molten1$option, levels=df.molten1$option)
p <- ggplot(df.molten1, aes(x=df.molten1$option, y=OTUnumber, fill=df.molten1$pick))
p <- p + geom_point(aes(fill=df.molten1$pick, shape=df.molten1$db), size=10, position = position_jitter(width=0.5))
p <- p + geom_hline(aes(yintercept=20), linetype="dotted")
colours <- c("#C962AB","#5EBB43","#7488C7","#989B31","#D34F51","#43A47E", "#DBA901", "#CA782D")
p <- p + scale_fill_manual(values = colours)
p <- p + scale_shape_manual(values=c(21,24,22))
p <- p + theme(legend.position="none")
p <- p + theme(axis.text.x = element_blank())
p <- p + scale_y_continuous(limits = c(0,300))
p <- p + geom_hline(aes(yintercept=20), linetype="longdash", color="black")
p <- p + geom_hline(aes(yintercept=17), linetype="longdash", color="darkgrey")
HMP2.p10 <- p
#Combine and print.
p <- plot_grid(HMP1.p2, HMP1.p3, HMP1.p4, HMP1.p5, HMP1.p10, HMP2.p2, HMP2.p3, HMP2.p4, HMP2.p5, HMP2.p10, nrow=2, ncol=5, rel_widths=c(1,1))
p
```

Setup:
```{r, include=FALSE}
#Load OTU tables with added columns with the known OTU composition
mapfile = "map_HMPv3_actual.txt"
otu_table_abundantotu_blast_gg2011_act = "otu_tables_withactual/otu_table_abundantotu_blast_gg2011.txt"
otu_table_abundantotu_blast_gg2013_act = "otu_tables_withactual/otu_table_abundantotu_blast_gg2013.txt"
otu_table_abundantotu_blast_silva111_act = "otu_tables_withactual/otu_table_abundantotu_blast_silva111.txt"
otu_table_abundantotu_rdptraining_gg2011_act = "otu_tables_withactual/otu_table_abundantotu_rdp-training_gg2011.txt"
otu_table_abundantotu_rdptraining_gg2013_act = "otu_tables_withactual/otu_table_abundantotu_rdp-training_gg2013.txt"
otu_table_abundantotu_rdptraining_silva111_act = "otu_tables_withactual/otu_table_abundantotu_rdp-training_silva111.txt"
otu_table_blast_blast_gg2011_act = "otu_tables_withactual/otu_table_blast_blast_gg2011.txt"
otu_table_blast_blast_gg2013_act = "otu_tables_withactual/otu_table_blast_blast_gg2013.txt"
otu_table_blast_blast_silva111_act = "otu_tables_withactual/otu_table_blast_blast_silva111.txt"
otu_table_blast_rdptraining_gg2011_act = "otu_tables_withactual/otu_table_blast_rdp-training_gg2011.txt"
otu_table_blast_rdptraining_gg2013_act = "otu_tables_withactual/otu_table_blast_rdp-training_gg2013.txt"
otu_table_blast_rdptraining_silva111_act = "otu_tables_withactual/otu_table_blast_rdp-training_silva111.txt"
otu_table_cdhit_blast_gg2011_act = "otu_tables_withactual/otu_table_cdhit_blast_gg2011.txt"
otu_table_cdhit_blast_gg2013_act = "otu_tables_withactual/otu_table_cdhit_blast_gg2013.txt"
otu_table_cdhit_blast_silva111_act = "otu_tables_withactual/otu_table_cdhit_blast_silva111.txt"
otu_table_cdhit_rdptraining_gg2011_act = "otu_tables_withactual/otu_table_cdhit_rdp-training_gg2011.txt"
otu_table_cdhit_rdptraining_gg2013_act = "otu_tables_withactual/otu_table_cdhit_rdp-training_gg2013.txt"
otu_table_cdhit_rdptraining_silva111_act = "otu_tables_withactual/otu_table_cdhit_rdp-training_silva111.txt"
otu_table_dnaclust_blast_gg2011_act = "otu_tables_withactual/otu_table_dnaclust_blast_gg2011.txt"
otu_table_dnaclust_blast_gg2013_act = "otu_tables_withactual/otu_table_dnaclust_blast_gg2013.txt"
otu_table_dnaclust_blast_silva111_act = "otu_tables_withactual/otu_table_dnaclust_blast_silva111.txt"
otu_table_dnaclust_rdptraining_gg2011_act = "otu_tables_withactual/otu_table_dnaclust_rdp-training_gg2011.txt"
otu_table_dnaclust_rdptraining_gg2013_act = "otu_tables_withactual/otu_table_dnaclust_rdp-training_gg2013.txt"
otu_table_dnaclust_rdptraining_silva111_act = "otu_tables_withactual/otu_table_dnaclust_rdp-training_silva111.txt"
otu_table_uclust_blast_gg2011_act = "otu_tables_withactual/otu_table_uclust_blast_gg2011.txt"
otu_table_uclust_blast_gg2013_act = "otu_tables_withactual/otu_table_uclust_blast_gg2013.txt"
otu_table_uclust_blast_silva111_act = "otu_tables_withactual/otu_table_uclust_blast_silva111.txt"
otu_table_uclust_rdptraining_gg2011_act = "otu_tables_withactual/otu_table_uclust_rdp-training_gg2011.txt"
otu_table_uclust_rdptraining_gg2013_act = "otu_tables_withactual/otu_table_uclust_rdp-training_gg2013.txt"
otu_table_uclust_rdptraining_silva111_act = "otu_tables_withactual/otu_table_uclust_rdp-training_silva111.txt"
otu_table_uclustref_blast_gg2011_act = "otu_tables_withactual/otu_table_uclust-ref_blast_gg2011.txt"
otu_table_uclustref_blast_gg2013_act = "otu_tables_withactual/otu_table_uclust-ref_blast_gg2013.txt"
otu_table_uclustref_blast_silva111_act = "otu_tables_withactual/otu_table_uclust-ref_blast_silva111.txt"
otu_table_uclustref_rdptraining_gg2011_act = "otu_tables_withactual/otu_table_uclust-ref_rdp-training_gg2011.txt"
otu_table_uclustref_rdptraining_gg2013_act = "otu_tables_withactual/otu_table_uclust-ref_rdp-training_gg2013.txt"
otu_table_uclustref_rdptraining_silva111_act = "otu_tables_withactual/otu_table_uclust-ref_rdp-training_silva111.txt"
otu_table_uclustrefstrict_blast_gg2011_act = "otu_tables_withactual/otu_table_uclust-ref-strict_blast_gg2011.txt"
otu_table_uclustrefstrict_blast_gg2013_act = "otu_tables_withactual/otu_table_uclust-ref-strict_blast_gg2013.txt"
otu_table_uclustrefstrict_blast_silva111_act = "otu_tables_withactual/otu_table_uclust-ref-strict_blast_silva111.txt"
otu_table_uclustrefstrict_rdptraining_gg2011_act = "otu_tables_withactual/otu_table_uclust-ref-strict_rdp-training_gg2011.txt"
otu_table_uclustrefstrict_rdptraining_gg2013_act = "otu_tables_withactual/otu_table_uclust-ref-strict_rdp-training_gg2013.txt"
otu_table_uclustrefstrict_rdptraining_silva111_act = "otu_tables_withactual/otu_table_uclust-ref-strict_rdp-training_silva111.txt"
otu_table_uparse_blast_gg2011_act = "otu_tables_withactual/otu_table_uparse_blast_gg2011.txt"
otu_table_uparse_blast_gg2013_act = "otu_tables_withactual/otu_table_uparse_blast_gg2013.txt"
otu_table_uparse_blast_silva111_act = "otu_tables_withactual/otu_table_uparse_blast_silva111.txt"
otu_table_uparse_rdptraining_gg2011_act = "otu_tables_withactual/otu_table_uparse_rdp-training_gg2011.txt"
otu_table_uparse_rdptraining_gg2013_act = "otu_tables_withactual/otu_table_uparse_rdp-training_gg2013.txt"
otu_table_uparse_rdptraining_silva111_act = "otu_tables_withactual/otu_table_uparse_rdp-training_silva111.txt"
qd.abundantotu_blast_gg2011_act = import_qiime(otu_table_abundantotu_blast_gg2011_act, mapfile)
qd.abundantotu_blast_gg2013_act = import_qiime(otu_table_abundantotu_blast_gg2013_act, mapfile)
qd.abundantotu_blast_silva111_act = import_qiime(otu_table_abundantotu_blast_silva111_act, mapfile)
qd.abundantotu_rdptraining_gg2011_act = import_qiime(otu_table_abundantotu_rdptraining_gg2011_act, mapfile)
qd.abundantotu_rdptraining_gg2013_act = import_qiime(otu_table_abundantotu_rdptraining_gg2013_act, mapfile)
qd.abundantotu_rdptraining_silva111_act = import_qiime(otu_table_abundantotu_rdptraining_silva111_act, mapfile)
qd.blast_blast_gg2011_act = import_qiime(otu_table_blast_blast_gg2011_act, mapfile)
qd.blast_blast_gg2013_act = import_qiime(otu_table_blast_blast_gg2013_act, mapfile)
qd.blast_blast_silva111_act = import_qiime(otu_table_blast_blast_silva111_act, mapfile)
qd.blast_rdptraining_gg2011_act = import_qiime(otu_table_blast_rdptraining_gg2011_act, mapfile)
qd.blast_rdptraining_gg2013_act = import_qiime(otu_table_blast_rdptraining_gg2013_act, mapfile)
qd.blast_rdptraining_silva111_act = import_qiime(otu_table_blast_rdptraining_silva111_act, mapfile)
qd.cdhit_blast_gg2011_act = import_qiime(otu_table_cdhit_blast_gg2011_act, mapfile)
qd.cdhit_blast_gg2013_act = import_qiime(otu_table_cdhit_blast_gg2013_act, mapfile)
qd.cdhit_blast_silva111_act = import_qiime(otu_table_cdhit_blast_silva111_act, mapfile)
qd.cdhit_rdptraining_gg2011_act = import_qiime(otu_table_cdhit_rdptraining_gg2011_act, mapfile)
qd.cdhit_rdptraining_gg2013_act = import_qiime(otu_table_cdhit_rdptraining_gg2013_act, mapfile)
qd.cdhit_rdptraining_silva111_act = import_qiime(otu_table_cdhit_rdptraining_silva111_act, mapfile)
qd.dnaclust_blast_gg2011_act = import_qiime(otu_table_dnaclust_blast_gg2011_act, mapfile)
qd.dnaclust_blast_gg2013_act = import_qiime(otu_table_dnaclust_blast_gg2013_act, mapfile)
qd.dnaclust_blast_silva111_act = import_qiime(otu_table_dnaclust_blast_silva111_act, mapfile)
qd.dnaclust_rdptraining_gg2011_act = import_qiime(otu_table_dnaclust_rdptraining_gg2011_act, mapfile)
qd.dnaclust_rdptraining_gg2013_act = import_qiime(otu_table_dnaclust_rdptraining_gg2013_act, mapfile)
qd.dnaclust_rdptraining_silva111_act = import_qiime(otu_table_dnaclust_rdptraining_silva111_act, mapfile)
qd.uclust_blast_gg2011_act = import_qiime(otu_table_uclust_blast_gg2011_act, mapfile)
qd.uclust_blast_gg2013_act = import_qiime(otu_table_uclust_blast_gg2013_act, mapfile)
qd.uclust_blast_silva111_act = import_qiime(otu_table_uclust_blast_silva111_act, mapfile)
qd.uclust_rdptraining_gg2011_act = import_qiime(otu_table_uclust_rdptraining_gg2011_act, mapfile)
qd.uclust_rdptraining_gg2013_act = import_qiime(otu_table_uclust_rdptraining_gg2013_act, mapfile)
qd.uclust_rdptraining_silva111_act = import_qiime(otu_table_uclust_rdptraining_silva111_act, mapfile)
qd.uclustref_blast_gg2011_act = import_qiime(otu_table_uclustref_blast_gg2011_act, mapfile)
qd.uclustref_blast_gg2013_act = import_qiime(otu_table_uclustref_blast_gg2013_act, mapfile)
qd.uclustref_blast_silva111_act = import_qiime(otu_table_uclustref_blast_silva111_act, mapfile)
qd.uclustref_rdptraining_gg2011_act = import_qiime(otu_table_uclustref_rdptraining_gg2011_act, mapfile)
qd.uclustref_rdptraining_gg2013_act = import_qiime(otu_table_uclustref_rdptraining_gg2013_act, mapfile)
qd.uclustref_rdptraining_silva111_act = import_qiime(otu_table_uclustref_rdptraining_silva111_act, mapfile)
qd.uclustrefstrict_blast_gg2011_act = import_qiime(otu_table_uclustrefstrict_blast_gg2011_act, mapfile)
qd.uclustrefstrict_blast_gg2013_act = import_qiime(otu_table_uclustrefstrict_blast_gg2013_act, mapfile)
qd.uclustrefstrict_blast_silva111_act = import_qiime(otu_table_uclustrefstrict_blast_silva111_act, mapfile)
qd.uclustrefstrict_rdptraining_gg2011_act = import_qiime(otu_table_uclustrefstrict_rdptraining_gg2011_act, mapfile)
qd.uclustrefstrict_rdptraining_gg2013_act = import_qiime(otu_table_uclustrefstrict_rdptraining_gg2013_act, mapfile)
qd.uclustrefstrict_rdptraining_silva111_act = import_qiime(otu_table_uclustrefstrict_rdptraining_silva111_act, mapfile)
qd.uparse_blast_gg2011_act = import_qiime(otu_table_uparse_blast_gg2011_act, mapfile)
qd.uparse_blast_gg2013_act = import_qiime(otu_table_uparse_blast_gg2013_act, mapfile)
qd.uparse_blast_silva111_act = import_qiime(otu_table_uparse_blast_silva111_act, mapfile)
qd.uparse_rdptraining_gg2011_act = import_qiime(otu_table_uparse_rdptraining_gg2011_act, mapfile)
qd.uparse_rdptraining_gg2013_act = import_qiime(otu_table_uparse_rdptraining_gg2013_act, mapfile)
qd.uparse_rdptraining_silva111_act = import_qiime(otu_table_uparse_rdptraining_silva111_act, mapfile)
qd.abundantotu_blast_gg2011_act.HMP1 = subset_samples(qd.abundantotu_blast_gg2011_act, HMP_num == "1")
qd.abundantotu_blast_gg2013_act.HMP1 = subset_samples(qd.abundantotu_blast_gg2013_act, HMP_num == "1")
qd.abundantotu_blast_silva111_act.HMP1 = subset_samples(qd.abundantotu_blast_silva111_act, HMP_num == "1")
qd.abundantotu_rdptraining_gg2011_act.HMP1 = subset_samples(qd.abundantotu_rdptraining_gg2011_act, HMP_num == "1")
qd.abundantotu_rdptraining_gg2013_act.HMP1 = subset_samples(qd.abundantotu_rdptraining_gg2013_act, HMP_num == "1")
qd.abundantotu_rdptraining_silva111_act.HMP1 = subset_samples(qd.abundantotu_rdptraining_silva111_act, HMP_num == "1")
qd.blast_blast_gg2011_act.HMP1 = subset_samples(qd.blast_blast_gg2011_act, HMP_num == "1")
qd.blast_blast_gg2013_act.HMP1 = subset_samples(qd.blast_blast_gg2013_act, HMP_num == "1")
qd.blast_blast_silva111_act.HMP1 = subset_samples(qd.blast_blast_silva111_act, HMP_num == "1")
qd.blast_rdptraining_gg2011_act.HMP1 = subset_samples(qd.blast_rdptraining_gg2011_act, HMP_num == "1")
qd.blast_rdptraining_gg2013_act.HMP1 = subset_samples(qd.blast_rdptraining_gg2013_act, HMP_num == "1")
qd.blast_rdptraining_silva111_act.HMP1 = subset_samples(qd.blast_rdptraining_silva111_act, HMP_num == "1")
qd.cdhit_blast_gg2011_act.HMP1 = subset_samples(qd.cdhit_blast_gg2011_act, HMP_num == "1")
qd.cdhit_blast_gg2013_act.HMP1 = subset_samples(qd.cdhit_blast_gg2013_act, HMP_num == "1")
qd.cdhit_blast_silva111_act.HMP1 = subset_samples(qd.cdhit_blast_silva111_act, HMP_num == "1")
qd.cdhit_rdptraining_gg2011_act.HMP1 = subset_samples(qd.cdhit_rdptraining_gg2011_act, HMP_num == "1")
qd.cdhit_rdptraining_gg2013_act.HMP1 = subset_samples(qd.cdhit_rdptraining_gg2013_act, HMP_num == "1")
qd.cdhit_rdptraining_silva111_act.HMP1 = subset_samples(qd.cdhit_rdptraining_silva111_act, HMP_num == "1")
qd.dnaclust_blast_gg2011_act.HMP1 = subset_samples(qd.dnaclust_blast_gg2011_act, HMP_num == "1")
qd.dnaclust_blast_gg2013_act.HMP1 = subset_samples(qd.dnaclust_blast_gg2013_act, HMP_num == "1")
qd.dnaclust_blast_silva111_act.HMP1 = subset_samples(qd.dnaclust_blast_silva111_act, HMP_num == "1")
qd.dnaclust_rdptraining_gg2011_act.HMP1 = subset_samples(qd.dnaclust_rdptraining_gg2011_act, HMP_num == "1")
qd.dnaclust_rdptraining_gg2013_act.HMP1 = subset_samples(qd.dnaclust_rdptraining_gg2013_act, HMP_num == "1")
qd.dnaclust_rdptraining_silva111_act.HMP1 = subset_samples(qd.dnaclust_rdptraining_silva111_act, HMP_num == "1")
qd.uclust_blast_gg2011_act.HMP1 = subset_samples(qd.uclust_blast_gg2011_act, HMP_num == "1")
qd.uclust_blast_gg2013_act.HMP1 = subset_samples(qd.uclust_blast_gg2013_act, HMP_num == "1")
qd.uclust_blast_silva111_act.HMP1 = subset_samples(qd.uclust_blast_silva111_act, HMP_num == "1")
qd.uclust_rdptraining_gg2011_act.HMP1 = subset_samples(qd.uclust_rdptraining_gg2011_act, HMP_num == "1")
qd.uclust_rdptraining_gg2013_act.HMP1 = subset_samples(qd.uclust_rdptraining_gg2013_act, HMP_num == "1")
qd.uclust_rdptraining_silva111_act.HMP1 = subset_samples(qd.uclust_rdptraining_silva111_act, HMP_num == "1")
qd.uclustref_blast_gg2011_act.HMP1 = subset_samples(qd.uclustref_blast_gg2011_act, HMP_num == "1")
qd.uclustref_blast_gg2013_act.HMP1 = subset_samples(qd.uclustref_blast_gg2013_act, HMP_num == "1")
qd.uclustref_blast_silva111_act.HMP1 = subset_samples(qd.uclustref_blast_silva111_act, HMP_num == "1")
qd.uclustref_rdptraining_gg2011_act.HMP1 = subset_samples(qd.uclustref_rdptraining_gg2011_act, HMP_num == "1")
qd.uclustref_rdptraining_gg2013_act.HMP1 = subset_samples(qd.uclustref_rdptraining_gg2013_act, HMP_num == "1")
qd.uclustref_rdptraining_silva111_act.HMP1 = subset_samples(qd.uclustref_rdptraining_silva111_act, HMP_num == "1")
qd.uclustrefstrict_blast_gg2011_act.HMP1 = subset_samples(qd.uclustrefstrict_blast_gg2011_act, HMP_num == "1")
qd.uclustrefstrict_blast_gg2013_act.HMP1 = subset_samples(qd.uclustrefstrict_blast_gg2013_act, HMP_num == "1")
qd.uclustrefstrict_blast_silva111_act.HMP1 = subset_samples(qd.uclustrefstrict_blast_silva111_act, HMP_num == "1")
qd.uclustrefstrict_rdptraining_gg2011_act.HMP1 = subset_samples(qd.uclustrefstrict_rdptraining_gg2011_act, HMP_num == "1")
qd.uclustrefstrict_rdptraining_gg2013_act.HMP1 = subset_samples(qd.uclustrefstrict_rdptraining_gg2013_act, HMP_num == "1")
qd.uclustrefstrict_rdptraining_silva111_act.HMP1 = subset_samples(qd.uclustrefstrict_rdptraining_silva111_act, HMP_num == "1")
qd.uparse_blast_gg2011_act.HMP1 = subset_samples(qd.uparse_blast_gg2011_act, HMP_num == "1")
qd.uparse_blast_gg2013_act.HMP1 = subset_samples(qd.uparse_blast_gg2013_act, HMP_num == "1")
qd.uparse_blast_silva111_act.HMP1 = subset_samples(qd.uparse_blast_silva111_act, HMP_num == "1")
qd.uparse_rdptraining_gg2011_act.HMP1 = subset_samples(qd.uparse_rdptraining_gg2011_act, HMP_num == "1")
qd.uparse_rdptraining_gg2013_act.HMP1 = subset_samples(qd.uparse_rdptraining_gg2013_act, HMP_num == "1")
qd.uparse_rdptraining_silva111_act.HMP1 = subset_samples(qd.uparse_rdptraining_silva111_act, HMP_num == "1")

qd.abundantotu_blast_gg2011_act.HMP2 = subset_samples(qd.abundantotu_blast_gg2011_act, HMP_num == "2")
qd.abundantotu_blast_gg2013_act.HMP2 = subset_samples(qd.abundantotu_blast_gg2013_act, HMP_num == "2")
qd.abundantotu_blast_silva111_act.HMP2 = subset_samples(qd.abundantotu_blast_silva111_act, HMP_num == "2")
qd.abundantotu_rdptraining_gg2011_act.HMP2 = subset_samples(qd.abundantotu_rdptraining_gg2011_act, HMP_num == "2")
qd.abundantotu_rdptraining_gg2013_act.HMP2 = subset_samples(qd.abundantotu_rdptraining_gg2013_act, HMP_num == "2")
qd.abundantotu_rdptraining_silva111_act.HMP2 = subset_samples(qd.abundantotu_rdptraining_silva111_act, HMP_num == "2")
qd.blast_blast_gg2011_act.HMP2 = subset_samples(qd.blast_blast_gg2011_act, HMP_num == "2")
qd.blast_blast_gg2013_act.HMP2 = subset_samples(qd.blast_blast_gg2013_act, HMP_num == "2")
qd.blast_blast_silva111_act.HMP2 = subset_samples(qd.blast_blast_silva111_act, HMP_num == "2")
qd.blast_rdptraining_gg2011_act.HMP2 = subset_samples(qd.blast_rdptraining_gg2011_act, HMP_num == "2")
qd.blast_rdptraining_gg2013_act.HMP2 = subset_samples(qd.blast_rdptraining_gg2013_act, HMP_num == "2")
qd.blast_rdptraining_silva111_act.HMP2 = subset_samples(qd.blast_rdptraining_silva111_act, HMP_num == "2")
qd.cdhit_blast_gg2011_act.HMP2 = subset_samples(qd.cdhit_blast_gg2011_act, HMP_num == "2")
qd.cdhit_blast_gg2013_act.HMP2 = subset_samples(qd.cdhit_blast_gg2013_act, HMP_num == "2")
qd.cdhit_blast_silva111_act.HMP2 = subset_samples(qd.cdhit_blast_silva111_act, HMP_num == "2")
qd.cdhit_rdptraining_gg2011_act.HMP2 = subset_samples(qd.cdhit_rdptraining_gg2011_act, HMP_num == "2")
qd.cdhit_rdptraining_gg2013_act.HMP2 = subset_samples(qd.cdhit_rdptraining_gg2013_act, HMP_num == "2")
qd.cdhit_rdptraining_silva111_act.HMP2 = subset_samples(qd.cdhit_rdptraining_silva111_act, HMP_num == "2")
qd.dnaclust_blast_gg2011_act.HMP2 = subset_samples(qd.dnaclust_blast_gg2011_act, HMP_num == "2")
qd.dnaclust_blast_gg2013_act.HMP2 = subset_samples(qd.dnaclust_blast_gg2013_act, HMP_num == "2")
qd.dnaclust_blast_silva111_act.HMP2 = subset_samples(qd.dnaclust_blast_silva111_act, HMP_num == "2")
qd.dnaclust_rdptraining_gg2011_act.HMP2 = subset_samples(qd.dnaclust_rdptraining_gg2011_act, HMP_num == "2")
qd.dnaclust_rdptraining_gg2013_act.HMP2 = subset_samples(qd.dnaclust_rdptraining_gg2013_act, HMP_num == "2")
qd.dnaclust_rdptraining_silva111_act.HMP2 = subset_samples(qd.dnaclust_rdptraining_silva111_act, HMP_num == "2")
qd.uclust_blast_gg2011_act.HMP2 = subset_samples(qd.uclust_blast_gg2011_act, HMP_num == "2")
qd.uclust_blast_gg2013_act.HMP2 = subset_samples(qd.uclust_blast_gg2013_act, HMP_num == "2")
qd.uclust_blast_silva111_act.HMP2 = subset_samples(qd.uclust_blast_silva111_act, HMP_num == "2")
qd.uclust_rdptraining_gg2011_act.HMP2 = subset_samples(qd.uclust_rdptraining_gg2011_act, HMP_num == "2")
qd.uclust_rdptraining_gg2013_act.HMP2 = subset_samples(qd.uclust_rdptraining_gg2013_act, HMP_num == "2")
qd.uclust_rdptraining_silva111_act.HMP2 = subset_samples(qd.uclust_rdptraining_silva111_act, HMP_num == "2")
qd.uclustref_blast_gg2011_act.HMP2 = subset_samples(qd.uclustref_blast_gg2011_act, HMP_num == "2")
qd.uclustref_blast_gg2013_act.HMP2 = subset_samples(qd.uclustref_blast_gg2013_act, HMP_num == "2")
qd.uclustref_blast_silva111_act.HMP2 = subset_samples(qd.uclustref_blast_silva111_act, HMP_num == "2")
qd.uclustref_rdptraining_gg2011_act.HMP2 = subset_samples(qd.uclustref_rdptraining_gg2011_act, HMP_num == "2")
qd.uclustref_rdptraining_gg2013_act.HMP2 = subset_samples(qd.uclustref_rdptraining_gg2013_act, HMP_num == "2")
qd.uclustref_rdptraining_silva111_act.HMP2 = subset_samples(qd.uclustref_rdptraining_silva111_act, HMP_num == "2")
qd.uclustrefstrict_blast_gg2011_act.HMP2 = subset_samples(qd.uclustrefstrict_blast_gg2011_act, HMP_num == "2")
qd.uclustrefstrict_blast_gg2013_act.HMP2 = subset_samples(qd.uclustrefstrict_blast_gg2013_act, HMP_num == "2")
qd.uclustrefstrict_blast_silva111_act.HMP2 = subset_samples(qd.uclustrefstrict_blast_silva111_act, HMP_num == "2")
qd.uclustrefstrict_rdptraining_gg2011_act.HMP2 = subset_samples(qd.uclustrefstrict_rdptraining_gg2011_act, HMP_num == "2")
qd.uclustrefstrict_rdptraining_gg2013_act.HMP2 = subset_samples(qd.uclustrefstrict_rdptraining_gg2013_act, HMP_num == "2")
qd.uclustrefstrict_rdptraining_silva111_act.HMP2 = subset_samples(qd.uclustrefstrict_rdptraining_silva111_act, HMP_num == "2")
qd.uparse_blast_gg2011_act.HMP2 = subset_samples(qd.uparse_blast_gg2011_act, HMP_num == "2")
qd.uparse_blast_gg2013_act.HMP2 = subset_samples(qd.uparse_blast_gg2013_act, HMP_num == "2")
qd.uparse_blast_silva111_act.HMP2 = subset_samples(qd.uparse_blast_silva111_act, HMP_num == "2")
qd.uparse_rdptraining_gg2011_act.HMP2 = subset_samples(qd.uparse_rdptraining_gg2011_act, HMP_num == "2")
qd.uparse_rdptraining_gg2013_act.HMP2 = subset_samples(qd.uparse_rdptraining_gg2013_act, HMP_num == "2")
qd.uparse_rdptraining_silva111_act.HMP2 = subset_samples(qd.uparse_rdptraining_silva111_act, HMP_num == "2")
normf = function(x) {
  x/sum(x)
}
qd.abundantotu_blast_gg2011_act.HMP1.norm = transform_sample_counts(qd.abundantotu_blast_gg2011_act.HMP1, normf)
qd.abundantotu_blast_gg2013_act.HMP1.norm = transform_sample_counts(qd.abundantotu_blast_gg2013_act.HMP1, normf)
qd.abundantotu_blast_silva111_act.HMP1.norm = transform_sample_counts(qd.abundantotu_blast_silva111_act.HMP1, normf)
qd.abundantotu_rdptraining_gg2011_act.HMP1.norm = transform_sample_counts(qd.abundantotu_rdptraining_gg2011_act.HMP1, normf)
qd.abundantotu_rdptraining_gg2013_act.HMP1.norm = transform_sample_counts(qd.abundantotu_rdptraining_gg2013_act.HMP1, normf)
qd.abundantotu_rdptraining_silva111_act.HMP1.norm = transform_sample_counts(qd.abundantotu_rdptraining_silva111_act.HMP1, normf)
qd.blast_blast_gg2011_act.HMP1.norm = transform_sample_counts(qd.blast_blast_gg2011_act.HMP1, normf)
qd.blast_blast_gg2013_act.HMP1.norm = transform_sample_counts(qd.blast_blast_gg2013_act.HMP1, normf)
qd.blast_blast_silva111_act.HMP1.norm = transform_sample_counts(qd.blast_blast_silva111_act.HMP1, normf)
qd.blast_rdptraining_gg2011_act.HMP1.norm = transform_sample_counts(qd.blast_rdptraining_gg2011_act.HMP1, normf)
qd.blast_rdptraining_gg2013_act.HMP1.norm = transform_sample_counts(qd.blast_rdptraining_gg2013_act.HMP1, normf)
qd.blast_rdptraining_silva111_act.HMP1.norm = transform_sample_counts(qd.blast_rdptraining_silva111_act.HMP1, normf)
qd.cdhit_blast_gg2011_act.HMP1.norm = transform_sample_counts(qd.cdhit_blast_gg2011_act.HMP1, normf)
qd.cdhit_blast_gg2013_act.HMP1.norm = transform_sample_counts(qd.cdhit_blast_gg2013_act.HMP1, normf)
qd.cdhit_blast_silva111_act.HMP1.norm = transform_sample_counts(qd.cdhit_blast_silva111_act.HMP1, normf)
qd.cdhit_rdptraining_gg2011_act.HMP1.norm = transform_sample_counts(qd.cdhit_rdptraining_gg2011_act.HMP1, normf)
qd.cdhit_rdptraining_gg2013_act.HMP1.norm = transform_sample_counts(qd.cdhit_rdptraining_gg2013_act.HMP1, normf)
qd.cdhit_rdptraining_silva111_act.HMP1.norm = transform_sample_counts(qd.cdhit_rdptraining_silva111_act.HMP1, normf)
qd.dnaclust_blast_gg2011_act.HMP1.norm = transform_sample_counts(qd.dnaclust_blast_gg2011_act.HMP1, normf)
qd.dnaclust_blast_gg2013_act.HMP1.norm = transform_sample_counts(qd.dnaclust_blast_gg2013_act.HMP1, normf)
qd.dnaclust_blast_silva111_act.HMP1.norm = transform_sample_counts(qd.dnaclust_blast_silva111_act.HMP1, normf)
qd.dnaclust_rdptraining_gg2011_act.HMP1.norm = transform_sample_counts(qd.dnaclust_rdptraining_gg2011_act.HMP1, normf)
qd.dnaclust_rdptraining_gg2013_act.HMP1.norm = transform_sample_counts(qd.dnaclust_rdptraining_gg2013_act.HMP1, normf)
qd.dnaclust_rdptraining_silva111_act.HMP1.norm = transform_sample_counts(qd.dnaclust_rdptraining_silva111_act.HMP1, normf)
qd.uclust_blast_gg2011_act.HMP1.norm = transform_sample_counts(qd.uclust_blast_gg2011_act.HMP1, normf)
qd.uclust_blast_gg2013_act.HMP1.norm = transform_sample_counts(qd.uclust_blast_gg2013_act.HMP1, normf)
qd.uclust_blast_silva111_act.HMP1.norm = transform_sample_counts(qd.uclust_blast_silva111_act.HMP1, normf)
qd.uclust_rdptraining_gg2011_act.HMP1.norm = transform_sample_counts(qd.uclust_rdptraining_gg2011_act.HMP1, normf)
qd.uclust_rdptraining_gg2013_act.HMP1.norm = transform_sample_counts(qd.uclust_rdptraining_gg2013_act.HMP1, normf)
qd.uclust_rdptraining_silva111_act.HMP1.norm = transform_sample_counts(qd.uclust_rdptraining_silva111_act.HMP1, normf)
qd.uclustref_blast_gg2011_act.HMP1.norm = transform_sample_counts(qd.uclustref_blast_gg2011_act.HMP1, normf)
qd.uclustref_blast_gg2013_act.HMP1.norm = transform_sample_counts(qd.uclustref_blast_gg2013_act.HMP1, normf)
qd.uclustref_blast_silva111_act.HMP1.norm = transform_sample_counts(qd.uclustref_blast_silva111_act.HMP1, normf)
qd.uclustref_rdptraining_gg2011_act.HMP1.norm = transform_sample_counts(qd.uclustref_rdptraining_gg2011_act.HMP1, normf)
qd.uclustref_rdptraining_gg2013_act.HMP1.norm = transform_sample_counts(qd.uclustref_rdptraining_gg2013_act.HMP1, normf)
qd.uclustref_rdptraining_silva111_act.HMP1.norm = transform_sample_counts(qd.uclustref_rdptraining_silva111_act.HMP1, normf)
qd.uclustrefstrict_blast_gg2011_act.HMP1.norm = transform_sample_counts(qd.uclustrefstrict_blast_gg2011_act.HMP1, normf)
qd.uclustrefstrict_blast_gg2013_act.HMP1.norm = transform_sample_counts(qd.uclustrefstrict_blast_gg2013_act.HMP1, normf)
qd.uclustrefstrict_blast_silva111_act.HMP1.norm = transform_sample_counts(qd.uclustrefstrict_blast_silva111_act.HMP1, normf)
qd.uclustrefstrict_rdptraining_gg2011_act.HMP1.norm = transform_sample_counts(qd.uclustrefstrict_rdptraining_gg2011_act.HMP1, normf)
qd.uclustrefstrict_rdptraining_gg2013_act.HMP1.norm = transform_sample_counts(qd.uclustrefstrict_rdptraining_gg2013_act.HMP1, normf)
qd.uclustrefstrict_rdptraining_silva111_act.HMP1.norm = transform_sample_counts(qd.uclustrefstrict_rdptraining_silva111_act.HMP1, normf)
qd.uparse_blast_gg2011_act.HMP1.norm = transform_sample_counts(qd.uparse_blast_gg2011_act.HMP1, normf)
qd.uparse_blast_gg2013_act.HMP1.norm = transform_sample_counts(qd.uparse_blast_gg2013_act.HMP1, normf)
qd.uparse_blast_silva111_act.HMP1.norm = transform_sample_counts(qd.uparse_blast_silva111_act.HMP1, normf)
qd.uparse_rdptraining_gg2011_act.HMP1.norm = transform_sample_counts(qd.uparse_rdptraining_gg2011_act.HMP1, normf)
qd.uparse_rdptraining_gg2013_act.HMP1.norm = transform_sample_counts(qd.uparse_rdptraining_gg2013_act.HMP1, normf)
qd.uparse_rdptraining_silva111_act.HMP1.norm = transform_sample_counts(qd.uparse_rdptraining_silva111_act.HMP1, normf)
qd.abundantotu_blast_gg2011_act.HMP2.norm = transform_sample_counts(qd.abundantotu_blast_gg2011_act.HMP2, normf)
qd.abundantotu_blast_gg2013_act.HMP2.norm = transform_sample_counts(qd.abundantotu_blast_gg2013_act.HMP2, normf)
qd.abundantotu_blast_silva111_act.HMP2.norm = transform_sample_counts(qd.abundantotu_blast_silva111_act.HMP2, normf)
qd.abundantotu_rdptraining_gg2011_act.HMP2.norm = transform_sample_counts(qd.abundantotu_rdptraining_gg2011_act.HMP2, normf)
qd.abundantotu_rdptraining_gg2013_act.HMP2.norm = transform_sample_counts(qd.abundantotu_rdptraining_gg2013_act.HMP2, normf)
qd.abundantotu_rdptraining_silva111_act.HMP2.norm = transform_sample_counts(qd.abundantotu_rdptraining_silva111_act.HMP2, normf)
qd.blast_blast_gg2011_act.HMP2.norm = transform_sample_counts(qd.blast_blast_gg2011_act.HMP2, normf)
qd.blast_blast_gg2013_act.HMP2.norm = transform_sample_counts(qd.blast_blast_gg2013_act.HMP2, normf)
qd.blast_blast_silva111_act.HMP2.norm = transform_sample_counts(qd.blast_blast_silva111_act.HMP2, normf)
qd.blast_rdptraining_gg2011_act.HMP2.norm = transform_sample_counts(qd.blast_rdptraining_gg2011_act.HMP2, normf)
qd.blast_rdptraining_gg2013_act.HMP2.norm = transform_sample_counts(qd.blast_rdptraining_gg2013_act.HMP2, normf)
qd.blast_rdptraining_silva111_act.HMP2.norm = transform_sample_counts(qd.blast_rdptraining_silva111_act.HMP2, normf)
qd.cdhit_blast_gg2011_act.HMP2.norm = transform_sample_counts(qd.cdhit_blast_gg2011_act.HMP2, normf)
qd.cdhit_blast_gg2013_act.HMP2.norm = transform_sample_counts(qd.cdhit_blast_gg2013_act.HMP2, normf)
qd.cdhit_blast_silva111_act.HMP2.norm = transform_sample_counts(qd.cdhit_blast_silva111_act.HMP2, normf)
qd.cdhit_rdptraining_gg2011_act.HMP2.norm = transform_sample_counts(qd.cdhit_rdptraining_gg2011_act.HMP2, normf)
qd.cdhit_rdptraining_gg2013_act.HMP2.norm = transform_sample_counts(qd.cdhit_rdptraining_gg2013_act.HMP2, normf)
qd.cdhit_rdptraining_silva111_act.HMP2.norm = transform_sample_counts(qd.cdhit_rdptraining_silva111_act.HMP2, normf)
qd.dnaclust_blast_gg2011_act.HMP2.norm = transform_sample_counts(qd.dnaclust_blast_gg2011_act.HMP2, normf)
qd.dnaclust_blast_gg2013_act.HMP2.norm = transform_sample_counts(qd.dnaclust_blast_gg2013_act.HMP2, normf)
qd.dnaclust_blast_silva111_act.HMP2.norm = transform_sample_counts(qd.dnaclust_blast_silva111_act.HMP2, normf)
qd.dnaclust_rdptraining_gg2011_act.HMP2.norm = transform_sample_counts(qd.dnaclust_rdptraining_gg2011_act.HMP2, normf)
qd.dnaclust_rdptraining_gg2013_act.HMP2.norm = transform_sample_counts(qd.dnaclust_rdptraining_gg2013_act.HMP2, normf)
qd.dnaclust_rdptraining_silva111_act.HMP2.norm = transform_sample_counts(qd.dnaclust_rdptraining_silva111_act.HMP2, normf)
qd.uclust_blast_gg2011_act.HMP2.norm = transform_sample_counts(qd.uclust_blast_gg2011_act.HMP2, normf)
qd.uclust_blast_gg2013_act.HMP2.norm = transform_sample_counts(qd.uclust_blast_gg2013_act.HMP2, normf)
qd.uclust_blast_silva111_act.HMP2.norm = transform_sample_counts(qd.uclust_blast_silva111_act.HMP2, normf)
qd.uclust_rdptraining_gg2011_act.HMP2.norm = transform_sample_counts(qd.uclust_rdptraining_gg2011_act.HMP2, normf)
qd.uclust_rdptraining_gg2013_act.HMP2.norm = transform_sample_counts(qd.uclust_rdptraining_gg2013_act.HMP2, normf)
qd.uclust_rdptraining_silva111_act.HMP2.norm = transform_sample_counts(qd.uclust_rdptraining_silva111_act.HMP2, normf)
qd.uclustref_blast_gg2011_act.HMP2.norm = transform_sample_counts(qd.uclustref_blast_gg2011_act.HMP2, normf)
qd.uclustref_blast_gg2013_act.HMP2.norm = transform_sample_counts(qd.uclustref_blast_gg2013_act.HMP2, normf)
qd.uclustref_blast_silva111_act.HMP2.norm = transform_sample_counts(qd.uclustref_blast_silva111_act.HMP2, normf)
qd.uclustref_rdptraining_gg2011_act.HMP2.norm = transform_sample_counts(qd.uclustref_rdptraining_gg2011_act.HMP2, normf)
qd.uclustref_rdptraining_gg2013_act.HMP2.norm = transform_sample_counts(qd.uclustref_rdptraining_gg2013_act.HMP2, normf)
qd.uclustref_rdptraining_silva111_act.HMP2.norm = transform_sample_counts(qd.uclustref_rdptraining_silva111_act.HMP2, normf)
qd.uclustrefstrict_blast_gg2011_act.HMP2.norm = transform_sample_counts(qd.uclustrefstrict_blast_gg2011_act.HMP2, normf)
qd.uclustrefstrict_blast_gg2013_act.HMP2.norm = transform_sample_counts(qd.uclustrefstrict_blast_gg2013_act.HMP2, normf)
qd.uclustrefstrict_blast_silva111_act.HMP2.norm = transform_sample_counts(qd.uclustrefstrict_blast_silva111_act.HMP2, normf)
qd.uclustrefstrict_rdptraining_gg2011_act.HMP2.norm = transform_sample_counts(qd.uclustrefstrict_rdptraining_gg2011_act.HMP2, normf)
qd.uclustrefstrict_rdptraining_gg2013_act.HMP2.norm = transform_sample_counts(qd.uclustrefstrict_rdptraining_gg2013_act.HMP2, normf)
qd.uclustrefstrict_rdptraining_silva111_act.HMP2.norm = transform_sample_counts(qd.uclustrefstrict_rdptraining_silva111_act.HMP2, normf)
qd.uparse_blast_gg2011_act.HMP2.norm = transform_sample_counts(qd.uparse_blast_gg2011_act.HMP2, normf)
qd.uparse_blast_gg2013_act.HMP2.norm = transform_sample_counts(qd.uparse_blast_gg2013_act.HMP2, normf)
qd.uparse_blast_silva111_act.HMP2.norm = transform_sample_counts(qd.uparse_blast_silva111_act.HMP2, normf)
qd.uparse_rdptraining_gg2011_act.HMP2.norm = transform_sample_counts(qd.uparse_rdptraining_gg2011_act.HMP2, normf)
qd.uparse_rdptraining_gg2013_act.HMP2.norm = transform_sample_counts(qd.uparse_rdptraining_gg2013_act.HMP2, normf)
qd.uparse_rdptraining_silva111_act.HMP2.norm = transform_sample_counts(qd.uparse_rdptraining_silva111_act.HMP2, normf)
#Calculate Bray Curtis distance between predicted and known OTU composition
HMP1.beta <- 0
HMP2.beta <- 0

lst <- c("qd.abundantotu_blast_gg2011_act.HMP1.norm",
         "qd.abundantotu_blast_gg2013_act.HMP1.norm",
         "qd.abundantotu_blast_silva111_act.HMP1.norm",
         "qd.abundantotu_rdptraining_gg2011_act.HMP1.norm",
         "qd.abundantotu_rdptraining_gg2013_act.HMP1.norm",
         "qd.abundantotu_rdptraining_silva111_act.HMP1.norm",
         "qd.blast_blast_gg2011_act.HMP1.norm",
         "qd.blast_blast_gg2013_act.HMP1.norm",
         "qd.blast_blast_silva111_act.HMP1.norm",
         "qd.blast_rdptraining_gg2011_act.HMP1.norm",
         "qd.blast_rdptraining_gg2013_act.HMP1.norm",
         "qd.blast_rdptraining_silva111_act.HMP1.norm",
         "qd.cdhit_blast_gg2011_act.HMP1.norm",
         "qd.cdhit_blast_gg2013_act.HMP1.norm",
         "qd.cdhit_blast_silva111_act.HMP1.norm",
         "qd.cdhit_rdptraining_gg2011_act.HMP1.norm",
         "qd.cdhit_rdptraining_gg2013_act.HMP1.norm",
         "qd.cdhit_rdptraining_silva111_act.HMP1.norm",
         "qd.dnaclust_blast_gg2011_act.HMP1.norm",
         "qd.dnaclust_blast_gg2013_act.HMP1.norm",
         "qd.dnaclust_blast_silva111_act.HMP1.norm",
         "qd.dnaclust_rdptraining_gg2011_act.HMP1.norm",
         "qd.dnaclust_rdptraining_gg2013_act.HMP1.norm",
         "qd.dnaclust_rdptraining_silva111_act.HMP1.norm",
         "qd.uclust_blast_gg2011_act.HMP1.norm",
         "qd.uclust_blast_gg2013_act.HMP1.norm",
         "qd.uclust_blast_silva111_act.HMP1.norm",
         "qd.uclust_rdptraining_gg2011_act.HMP1.norm",
         "qd.uclust_rdptraining_gg2013_act.HMP1.norm",
         "qd.uclust_rdptraining_silva111_act.HMP1.norm",
         "qd.uclustref_blast_gg2011_act.HMP1.norm",
         "qd.uclustref_blast_gg2013_act.HMP1.norm",
         "qd.uclustref_blast_silva111_act.HMP1.norm",
         "qd.uclustref_rdptraining_gg2011_act.HMP1.norm",
         "qd.uclustref_rdptraining_gg2013_act.HMP1.norm",
         "qd.uclustref_rdptraining_silva111_act.HMP1.norm",
         "qd.uclustrefstrict_blast_gg2011_act.HMP1.norm",
         "qd.uclustrefstrict_blast_gg2013_act.HMP1.norm",
         "qd.uclustrefstrict_blast_silva111_act.HMP1.norm",
         "qd.uclustrefstrict_rdptraining_gg2011_act.HMP1.norm",
         "qd.uclustrefstrict_rdptraining_gg2013_act.HMP1.norm",
         "qd.uclustrefstrict_rdptraining_silva111_act.HMP1.norm",
         "qd.uparse_blast_gg2011_act.HMP1.norm",
         "qd.uparse_blast_gg2013_act.HMP1.norm",
         "qd.uparse_blast_silva111_act.HMP1.norm",
         "qd.uparse_rdptraining_gg2011_act.HMP1.norm",
         "qd.uparse_rdptraining_gg2013_act.HMP1.norm",
         "qd.uparse_rdptraining_silva111_act.HMP1.norm")

HMP1.beta <- data.frame(matrix(nrow = 7, ncol = 48))

for(a in 1:length(lst)) {
  #Initialize options
  var = lst[a]
  #Compute
  HMP1.otu = as.data.frame(otu_table(eval(as.name(paste(var)))))
  HMP1.dist = as.data.frame(as.matrix(phyloseq::distance(eval(as.name(paste(var))), method="bray")))
  HMP1.beta[a] = HMP1.dist$FW.HMP1.actual
}

colnames(HMP1.beta) <- lst
rownames(HMP1.beta) <- rownames(HMP1.dist)


HMP2.beta <- 0

lst <- c("qd.abundantotu_blast_gg2011_act.HMP2.norm",
         "qd.abundantotu_blast_gg2013_act.HMP2.norm",
         "qd.abundantotu_blast_silva111_act.HMP2.norm",
         "qd.abundantotu_rdptraining_gg2011_act.HMP2.norm",
         "qd.abundantotu_rdptraining_gg2013_act.HMP2.norm",
         "qd.abundantotu_rdptraining_silva111_act.HMP2.norm",
         "qd.blast_blast_gg2011_act.HMP2.norm",
         "qd.blast_blast_gg2013_act.HMP2.norm",
         "qd.blast_blast_silva111_act.HMP2.norm",
         "qd.blast_rdptraining_gg2011_act.HMP2.norm",
         "qd.blast_rdptraining_gg2013_act.HMP2.norm",
         "qd.blast_rdptraining_silva111_act.HMP2.norm",
         "qd.cdhit_blast_gg2011_act.HMP2.norm",
         "qd.cdhit_blast_gg2013_act.HMP2.norm",
         "qd.cdhit_blast_silva111_act.HMP2.norm",
         "qd.cdhit_rdptraining_gg2011_act.HMP2.norm",
         "qd.cdhit_rdptraining_gg2013_act.HMP2.norm",
         "qd.cdhit_rdptraining_silva111_act.HMP2.norm",
         "qd.dnaclust_blast_gg2011_act.HMP2.norm",
         "qd.dnaclust_blast_gg2013_act.HMP2.norm",
         "qd.dnaclust_blast_silva111_act.HMP2.norm",
         "qd.dnaclust_rdptraining_gg2011_act.HMP2.norm",
         "qd.dnaclust_rdptraining_gg2013_act.HMP2.norm",
         "qd.dnaclust_rdptraining_silva111_act.HMP2.norm",
         "qd.uclust_blast_gg2011_act.HMP2.norm",
         "qd.uclust_blast_gg2013_act.HMP2.norm",
         "qd.uclust_blast_silva111_act.HMP2.norm",
         "qd.uclust_rdptraining_gg2011_act.HMP2.norm",
         "qd.uclust_rdptraining_gg2013_act.HMP2.norm",
         "qd.uclust_rdptraining_silva111_act.HMP2.norm",
         "qd.uclustref_blast_gg2011_act.HMP2.norm",
         "qd.uclustref_blast_gg2013_act.HMP2.norm",
         "qd.uclustref_blast_silva111_act.HMP2.norm",
         "qd.uclustref_rdptraining_gg2011_act.HMP2.norm",
         "qd.uclustref_rdptraining_gg2013_act.HMP2.norm",
         "qd.uclustref_rdptraining_silva111_act.HMP2.norm",
         "qd.uclustrefstrict_blast_gg2011_act.HMP2.norm",
         "qd.uclustrefstrict_blast_gg2013_act.HMP2.norm",
         "qd.uclustrefstrict_blast_silva111_act.HMP2.norm",
         "qd.uclustrefstrict_rdptraining_gg2011_act.HMP2.norm",
         "qd.uclustrefstrict_rdptraining_gg2013_act.HMP2.norm",
         "qd.uclustrefstrict_rdptraining_silva111_act.HMP2.norm",
         "qd.uparse_blast_gg2011_act.HMP2.norm",
         "qd.uparse_blast_gg2013_act.HMP2.norm",
         "qd.uparse_blast_silva111_act.HMP2.norm",
         "qd.uparse_rdptraining_gg2011_act.HMP2.norm",
         "qd.uparse_rdptraining_gg2013_act.HMP2.norm",
         "qd.uparse_rdptraining_silva111_act.HMP2.norm")

HMP2.beta <- data.frame(matrix(nrow = 7, ncol = 48))

for(a in 1:length(lst)) {
  #Initialize options
  var = lst[a]
  var.int = a
  #Compute
  HMP2.otu = as.data.frame(otu_table(eval(as.name(paste(var)))))
  HMP2.dist = as.data.frame(as.matrix(distance(eval(as.name(paste(var))), method="bray")))
  HMP2.beta[a] = HMP2.dist$FW.HMP2.actual
}

colnames(HMP2.beta) <- lst
rownames(HMP2.beta) <- rownames(HMP2.dist)
```

Figure 5a:
```{r, echo=FALSE, warning=FALSE}
#HMP1
HMP1.beta <- HMP1.beta[rownames(HMP1.beta) != "FW.HMP1.actual", ]
HMP1.beta <- as.matrix(HMP1.beta)
HMP1.beta[is.nan(HMP1.beta)] <- 0
HMP1.beta <- as.data.frame(HMP1.beta)
HMP1.beta[ "sampleType"] <- rownames(HMP1.beta)
#Put data into long format
df.molten1 <- melt(HMP1.beta, id.vars = "sampleType", value.name = "beta", variable.name = "option")
df.molten1$option <- as.character(df.molten1$option)
#Rid of taxon specification; its relevant at this point
df.molten1$pick [grep("qd.abundantotu_.*", df.molten1$option)] <- "abundantotu"
df.molten1$pick [grep("qd.blast_.*", df.molten1$option)] <- "blast"
df.molten1$pick [grep("qd.cdhit_.*", df.molten1$option)] <- "cdhit"
df.molten1$pick [grep("qd.dnaclust_.*", df.molten1$option)] <- "dnaclust"
df.molten1$pick [grep("qd.uclust_.*", df.molten1$option)] <- "uclust"
df.molten1$pick [grep("qd.uclustref_.*", df.molten1$option)] <- "uclustref"
df.molten1$pick [grep("qd.uclustrefstrict_.*", df.molten1$option)] <- "uclustrefstrict"
df.molten1$pick [grep("qd.uparse_.*", df.molten1$option)] <- "uparse"
df.molten1$db [grep(".*silva111", df.molten1$option)] <- "silva111"
df.molten1$db [grep(".*_gg2011", df.molten1$option)] <- "gg2011"
df.molten1$db [grep(".*_gg2013", df.molten1$option)] <- "gg2013"
df.molten1$ta [grep(".*_rdp.*", df.molten1$option)] <- "rdptraining"
df.molten1$ta [grep(".*_blast_.*", df.molten1$option)] <- "blast"
df.molten1$pick1 [grep("qd.abundantotu_.*_gg2011", df.molten1$option)] <- "abundantotu_gg2011"
df.molten1$pick1 [grep("qd.abundantotu_.*_gg2013", df.molten1$option)] <- "abundantotu_gg2013"
df.molten1$pick1 [grep("qd.abundantotu_.*_silva111", df.molten1$option)] <- "abundantotu_silva111"
df.molten1$pick1 [grep("qd.blast_.*_gg2011", df.molten1$option)] <- "blast_2011"
df.molten1$pick1 [grep("qd.blast_.*_gg2013", df.molten1$option)] <- "blast_2013"
df.molten1$pick1 [grep("qd.blast_.*_silva111", df.molten1$option)] <- "blast_silva111"
df.molten1$pick1 [grep("qd.cdhit_.*_gg2011", df.molten1$option)] <- "cdhit_gg2011"
df.molten1$pick1 [grep("qd.cdhit_.*_gg2013", df.molten1$option)] <- "cdhit_gg2013"
df.molten1$pick1 [grep("qd.cdhit_.*_silva111", df.molten1$option)] <- "cdhit_silva111"
df.molten1$pick1 [grep("qd.dnaclust_.*_gg2011", df.molten1$option)] <- "dnaclust_gg2011"
df.molten1$pick1 [grep("qd.dnaclust_.*_gg2013", df.molten1$option)] <- "dnaclust_gg2013"
df.molten1$pick1 [grep("qd.dnaclust_.*_silva111", df.molten1$option)] <- "dnaclust_silva111"
df.molten1$pick1 [grep("qd.uclust_.*_gg2011", df.molten1$option)] <- "uclust_g2011"
df.molten1$pick1 [grep("qd.uclust_.*_gg2013", df.molten1$option)] <- "uclust_g2013"
df.molten1$pick1 [grep("qd.uclust_.*_silva111", df.molten1$option)] <- "uclust_silva111"
df.molten1$pick1 [grep("qd.uclustref_.*_gg2011", df.molten1$option)] <- "uclustref_gg2011"
df.molten1$pick1 [grep("qd.uclustref_.*_gg2013", df.molten1$option)] <- "uclustref_gg2013"
df.molten1$pick1 [grep("qd.uclustref_.*_silva111", df.molten1$option)] <- "uclustref_silva111"
df.molten1$pick1 [grep("qd.uclustrefstrict_.*_gg2011", df.molten1$option)] <- "uclustrefstrict_gg2011"
df.molten1$pick1 [grep("qd.uclustrefstrict_.*_gg2013", df.molten1$option)] <- "uclustrefstrict_gg2013"
df.molten1$pick1 [grep("qd.uclustrefstrict_.*_silva111", df.molten1$option)] <- "uclustrefstrict_silva111"
df.molten1$pick1 [grep("qd.uparse_.*_gg2011", df.molten1$option)] <- "uparse_gg2011"
df.molten1$pick1 [grep("qd.uparse_.*_gg2013", df.molten1$option)] <- "uparse_gg2013"
df.molten1$pick1 [grep("qd.uparse_.*_silva111", df.molten1$option)] <- "uparse_silva111"
#Plot
p <- ggplot(df.molten1, aes(x=df.molten1$pick1, y=1-df.molten1$beta, fill=df.molten1$pick)) #added
p <- p + geom_boxplot(position = position_dodge(width=0.1), alpha=0.4, outlier.shape=NA)
p <- p + geom_point(aes(fill=df.molten1$pick, shape=df.molten1$db), size=6, position = position_jitter(width=0.5))
p <- p + scale_y_continuous(limits = c(0,1))
colours <- c("#C962AB","#5EBB43","#7488C7","#989B31","#D34F51","#43A47E", "#DBA901", "#CA782D")
p <- p + theme(axis.text.x = element_text(angle = 90, hjust = 1))
p <- p + scale_fill_manual(values = colours)
p <- p + scale_shape_manual(values=c(21,24,22))
p <- p + geom_point(color = ifelse((df.molten1$ta == 'rdptraining'), 'black', 'blue'),pch=19,size=3, position = position_jitter(width=0.5))
p <- p + theme(legend.position="none")
partA <- p
#HMP2
HMP2.beta <- HMP2.beta[rownames(HMP2.beta) != "FW.HMP2.actual", ]
HMP2.beta <- as.matrix(HMP2.beta)
HMP2.beta[is.nan(HMP2.beta)] <- 0
HMP2.beta <- as.data.frame(HMP2.beta)
HMP2.beta[ "sampleType"] <- rownames(HMP2.beta)
#Put data into long format
df.molten2 <- melt(HMP2.beta, id.vars = "sampleType", value.name = "beta", variable.name = "option")
df.molten2$option <- as.character(df.molten2$option)
#Rid of taxon specification; its relevant at this point
df.molten2$pick [grep("qd.abundantotu_.*", df.molten2$option)] <- "abundantotu"
df.molten2$pick [grep("qd.blast_.*", df.molten2$option)] <- "blast"
df.molten2$pick [grep("qd.cdhit_.*", df.molten2$option)] <- "cdhit"
df.molten2$pick [grep("qd.dnaclust_.*", df.molten2$option)] <- "dnaclust"
df.molten2$pick [grep("qd.uclust_.*", df.molten2$option)] <- "uclust"
df.molten2$pick [grep("qd.uclustref_.*", df.molten2$option)] <- "uclustref"
df.molten2$pick [grep("qd.uclustrefstrict_.*", df.molten2$option)] <- "uclustrefstrict"
df.molten2$pick [grep("qd.uparse_.*", df.molten2$option)] <- "uparse"
df.molten2$db [grep(".*silva111", df.molten2$option)] <- "silva111"
df.molten2$db [grep(".*_gg2011", df.molten2$option)] <- "gg2011"
df.molten2$db [grep(".*_gg2013", df.molten2$option)] <- "gg2013"
df.molten2$ta [grep(".*_rdp.*", df.molten2$option)] <- "rdptraining"
df.molten2$ta [grep(".*_blast_.*", df.molten2$option)] <- "blast"
df.molten2$pick1 [grep("qd.abundantotu_.*_gg2011", df.molten1$option)] <- "abundantotu_gg2011"
df.molten2$pick1 [grep("qd.abundantotu_.*_gg2013", df.molten1$option)] <- "abundantotu_gg2013"
df.molten2$pick1 [grep("qd.abundantotu_.*_silva111", df.molten1$option)] <- "abundantotu_silva111"
df.molten2$pick1 [grep("qd.blast_.*_gg2011", df.molten1$option)] <- "blast_2011"
df.molten2$pick1 [grep("qd.blast_.*_gg2013", df.molten1$option)] <- "blast_2013"
df.molten2$pick1 [grep("qd.blast_.*_silva111", df.molten1$option)] <- "blast_silva111"
df.molten2$pick1 [grep("qd.cdhit_.*_gg2011", df.molten1$option)] <- "cdhit_gg2011"
df.molten2$pick1 [grep("qd.cdhit_.*_gg2013", df.molten1$option)] <- "cdhit_gg2013"
df.molten2$pick1 [grep("qd.cdhit_.*_silva111", df.molten1$option)] <- "cdhit_silva111"
df.molten2$pick1 [grep("qd.dnaclust_.*_gg2011", df.molten1$option)] <- "dnaclust_gg2011"
df.molten2$pick1 [grep("qd.dnaclust_.*_gg2013", df.molten1$option)] <- "dnaclust_gg2013"
df.molten2$pick1 [grep("qd.dnaclust_.*_silva111", df.molten1$option)] <- "dnaclust_silva111"
df.molten2$pick1 [grep("qd.uclust_.*_gg2011", df.molten1$option)] <- "uclust_g2011"
df.molten2$pick1 [grep("qd.uclust_.*_gg2013", df.molten1$option)] <- "uclust_g2013"
df.molten2$pick1 [grep("qd.uclust_.*_silva111", df.molten1$option)] <- "uclust_silva111"
df.molten2$pick1 [grep("qd.uclustref_.*_gg2011", df.molten1$option)] <- "uclustref_gg2011"
df.molten2$pick1 [grep("qd.uclustref_.*_gg2013", df.molten1$option)] <- "uclustref_gg2013"
df.molten2$pick1 [grep("qd.uclustref_.*_silva111", df.molten1$option)] <- "uclustref_silva111"
df.molten2$pick1 [grep("qd.uclustrefstrict_.*_gg2011", df.molten1$option)] <- "uclustrefstrict_gg2011"
df.molten2$pick1 [grep("qd.uclustrefstrict_.*_gg2013", df.molten1$option)] <- "uclustrefstrict_gg2013"
df.molten2$pick1 [grep("qd.uclustrefstrict_.*_silva111", df.molten1$option)] <- "uclustrefstrict_silva111"
df.molten2$pick1 [grep("qd.uparse_.*_gg2011", df.molten1$option)] <- "uparse_gg2011"
df.molten2$pick1 [grep("qd.uparse_.*_gg2013", df.molten1$option)] <- "uparse_gg2013"
df.molten2$pick1 [grep("qd.uparse_.*_silva111", df.molten1$option)] <- "uparse_silva111"
#Plot
q <- ggplot(df.molten2, aes(x=df.molten2$pick1, y=1-df.molten2$beta, fill=df.molten2$pick)) #added
q <- q + geom_boxplot(position = position_dodge(width=0.1), alpha=0.4, outlier.shape=NA)
q <- q + geom_point(aes(fill=df.molten2$pick, shape=df.molten2$db), size=6, position = position_jitter(width=0.5))
q <- q + scale_y_continuous(limits = c(0,1))
colours <- c("#C962AB","#5EBB43","#7488C7","#989B31","#D34F51","#43A47E", "#DBA901", "#CA782D")
q <- q + theme(axis.text.x = element_text(angle = 90, hjust = 1))
q <- q + scale_fill_manual(values = colours)
q <- q + scale_shape_manual(values=c(21,24,22))
q <- q + geom_point(color = ifelse((df.molten2$ta == 'rdptraining'), 'black', 'blue'),pch=19,size=3, position = position_jitter(width=0.5))
q <- q + theme(legend.position="none")
partB <- q
#Combine and print.
p <- plot_grid(partA, partB)
p
```

Sup Fig 11:
```{r, echo=FALSE, fig.height=12, fig.width=15}
options(scipen=999)
##AbundantOTU##
#L6.1 read in
L6.1 <-read.table("L6_tables_edit/otu_table_abundantotu_blast_gg2011_L6.txt", sep="\t", header=TRUE, row.names = 1)
L6.1 <- subset(L6.1,rowSums(L6.1) > 0.001)
L6.1 <-t(L6.1)
L6.1 <-as.data.frame(L6.1)
#mprove row names
rownames(L6.1) <- paste("abundantotu_blast_gg2011", rownames(L6.1), sep = "_")
L6.1$names <- rownames(L6.1)
#L6.2 read in
L6.2 <-read.table("L6_tables_edit/otu_table_abundantotu_blast_gg2013_L6.txt", sep="\t", header=TRUE, row.names = 1)
L6.2 <- subset(L6.2,rowSums(L6.2) > 0.001)
L6.2 <-t(L6.2)
L6.2 <-as.data.frame(L6.2)
#improve row names
rownames(L6.2) <- paste("abundantotu_blast_gg2013", rownames(L6.2), sep = "_")
L6.2$names <- rownames(L6.2)
#L6.3 read in
L6.3 <-read.table("L6_tables_edit/otu_table_abundantotu_blast_silva111_L6.txt", sep="\t", header=TRUE, row.names = 1)
L6.3 <- subset(L6.3,rowSums(L6.3) > 0.001)
L6.3 <-t(L6.3)
L6.3 <-as.data.frame(L6.3)
#improve row names
rownames(L6.3) <- paste("abundantotu_blast_silva111", rownames(L6.3), sep = "_")
L6.3$names <- rownames(L6.3)
#L6.4 read in
L6.4 <-read.table("L6_tables_edit/otu_table_abundantotu_rdp-training_gg2011_L6.txt", sep="\t", header=TRUE, row.names = 1)
L6.4 <- subset(L6.4,rowSums(L6.4) > 0.001)
L6.4 <-t(L6.4)
L6.4 <-as.data.frame(L6.4)
#improve row names
rownames(L6.4) <- paste("abundantotu_rdp-training_gg2011", rownames(L6.4), sep = "_")
L6.4$names <- rownames(L6.4)
#L6.5 read in
L6.5 <-read.table("L6_tables_edit/otu_table_abundantotu_rdp-training_gg2013_L6.txt", sep="\t", header=TRUE, row.names = 1)
L6.5 <- subset(L6.5,rowSums(L6.5) > 0.001)
L6.5 <-t(L6.5)
L6.5 <-as.data.frame(L6.5)
#improve row names
rownames(L6.5) <- paste("abundantotu_rdp-training_gg2013", rownames(L6.5), sep = "_")
L6.5$names <- rownames(L6.5)
#L6.6 read in
L6.6 <-read.table("L6_tables_edit/otu_table_abundantotu_rdp-training_silva111_L6.txt", sep="\t", header=TRUE, row.names = 1)
L6.6 <- subset(L6.6,rowSums(L6.6) > 0.001)
L6.6 <-t(L6.6)
L6.6 <-as.data.frame(L6.6)
#improve row names
rownames(L6.6) <- paste("abundantotu_rdp-training_silva111", rownames(L6.6), sep = "_")
L6.6$names <- rownames(L6.6)
L6.A <- rbind.fill(L6.1, L6.2, L6.3, L6.4, L6.5, L6.6)
##BLAST##
#L6.1 read in
L6.1 <-read.table("L6_tables_edit/otu_table_blast_blast_gg2011_L6.txt", sep="\t", header=TRUE, row.names = 1)
L6.1 <- subset(L6.1,rowSums(L6.1) > 0.001)
L6.1 <-t(L6.1)
L6.1 <-as.data.frame(L6.1)
#improve row names
rownames(L6.1) <- paste("blast_blast_gg2011", rownames(L6.1), sep = "_")
L6.1$names <- rownames(L6.1)
#L6.2 read in
L6.2 <-read.table("L6_tables_edit/otu_table_blast_blast_gg2013_L6.txt", sep="\t", header=TRUE, row.names = 1)
L6.2 <- subset(L6.2,rowSums(L6.2) > 0.001)
L6.2 <-t(L6.2)
L6.2 <-as.data.frame(L6.2)
#improve row names
rownames(L6.2) <- paste("blast_blast_gg2013", rownames(L6.2), sep = "_")
L6.2$names <- rownames(L6.2)
#L6.3 read in
L6.3 <-read.table("L6_tables_edit/otu_table_blast_blast_silva111_L6.txt", sep="\t", header=TRUE, row.names = 1)
L6.3 <- subset(L6.3,rowSums(L6.3) > 0.001)
L6.3 <-t(L6.3)
L6.3 <-as.data.frame(L6.3)
#improve row names
rownames(L6.3) <- paste("blast_blast_silva111", rownames(L6.3), sep = "_")
L6.3$names <- rownames(L6.3)
#L6.4 read in
L6.4 <-read.table("L6_tables_edit/otu_table_blast_rdp-training_gg2011_L6.txt", sep="\t", header=TRUE, row.names = 1)
L6.4 <- subset(L6.4,rowSums(L6.4) > 0.001)
L6.4 <-t(L6.4)
L6.4 <-as.data.frame(L6.4)
#improve row names
rownames(L6.4) <- paste("blast_rdp-training_gg2011", rownames(L6.4), sep = "_")
L6.4$names <- rownames(L6.4)
#L6.5 read in
L6.5 <-read.table("L6_tables_edit/otu_table_blast_rdp-training_gg2013_L6.txt", sep="\t", header=TRUE, row.names = 1)
L6.5 <- subset(L6.5,rowSums(L6.5) > 0.001)
L6.5 <-t(L6.5)
L6.5 <-as.data.frame(L6.5)
#improve row names
rownames(L6.5) <- paste("blast_rdp-training_gg2013", rownames(L6.5), sep = "_")
L6.5$names <- rownames(L6.5)
#L6.6 read in
L6.6 <-read.table("L6_tables_edit/otu_table_blast_rdp-training_silva111_L6.txt", sep="\t", header=TRUE, row.names = 1)
L6.6 <- subset(L6.6,rowSums(L6.6) > 0.001)
L6.6 <-t(L6.6)
L6.6 <-as.data.frame(L6.6)
#improve row names
rownames(L6.6) <- paste("blast_rdp-training_silva111", rownames(L6.6), sep = "_")
L6.6$names <- rownames(L6.6)
L6.B <- rbind.fill(L6.1, L6.2, L6.3, L6.4, L6.5, L6.6)
##CDHIT##
#L6.1 read in
L6.1 <-read.table("L6_tables_edit/otu_table_cdhit_blast_gg2011_L6.txt", sep="\t", header=TRUE, row.names = 1)
L6.1 <- subset(L6.1,rowSums(L6.1) > 0.001)
L6.1 <-t(L6.1)
L6.1 <-as.data.frame(L6.1)
#improve row names
rownames(L6.1) <- paste("cdhit_blast_gg2011", rownames(L6.1), sep = "_")
L6.1$names <- rownames(L6.1)
#L6.2 read in
L6.2 <-read.table("L6_tables_edit/otu_table_cdhit_blast_gg2013_L6.txt", sep="\t", header=TRUE, row.names = 1)
L6.2 <- subset(L6.2,rowSums(L6.2) > 0.001)
L6.2 <-t(L6.2)
L6.2 <-as.data.frame(L6.2)
#improve row names
rownames(L6.2) <- paste("cdhit_blast_gg2013", rownames(L6.2), sep = "_")
L6.2$names <- rownames(L6.2)
#L6.3 read in
L6.3 <-read.table("L6_tables_edit/otu_table_cdhit_blast_silva111_L6.txt", sep="\t", header=TRUE, row.names = 1)
L6.3 <- subset(L6.3,rowSums(L6.3) > 0.001)
L6.3 <-t(L6.3)
L6.3 <-as.data.frame(L6.3)
#improve row names
rownames(L6.3) <- paste("cdhit_blast_silva111", rownames(L6.3), sep = "_")
L6.3$names <- rownames(L6.3)
#L6.4 read in
L6.4 <-read.table("L6_tables_edit/otu_table_cdhit_rdp-training_gg2011_L6.txt", sep="\t", header=TRUE, row.names = 1)
L6.4 <- subset(L6.4,rowSums(L6.4) > 0.001)
L6.4 <-t(L6.4)
L6.4 <-as.data.frame(L6.4)
#improve row names
rownames(L6.4) <- paste("cdhit_rdp-training_gg2011", rownames(L6.4), sep = "_")
L6.4$names <- rownames(L6.4)
#L6.5 read in
L6.5 <-read.table("L6_tables_edit/otu_table_cdhit_rdp-training_gg2013_L6.txt", sep="\t", header=TRUE, row.names = 1)
L6.5 <- subset(L6.5,rowSums(L6.5) > 0.001)
L6.5 <-t(L6.5)
L6.5 <-as.data.frame(L6.5)
#improve row names
rownames(L6.5) <- paste("cdhit_rdp-training_gg2013", rownames(L6.5), sep = "_")
L6.5$names <- rownames(L6.5)
#L6.6 read in
L6.6 <-read.table("L6_tables_edit/otu_table_cdhit_rdp-training_silva111_L6.txt", sep="\t", header=TRUE, row.names = 1)
L6.6 <- subset(L6.6,rowSums(L6.6) > 0.001)
L6.6 <-t(L6.6)
L6.6 <-as.data.frame(L6.6)
#improve row names
rownames(L6.6) <- paste("cdhit_rdp-training_silva111", rownames(L6.6), sep = "_")
L6.6$names <- rownames(L6.6)
L6.C <- rbind.fill(L6.1, L6.2, L6.3, L6.4, L6.5, L6.6)
##DNACLUST##
#L6.1 read in
L6.1 <-read.table("L6_tables_edit/otu_table_dnaclust_blast_gg2011_L6.txt", sep="\t", header=TRUE, row.names = 1)
L6.1 <- subset(L6.1,rowSums(L6.1) > 0.001)
L6.1 <-t(L6.1)
L6.1 <-as.data.frame(L6.1)
#improve row names
rownames(L6.1) <- paste("dnaclust_blast_gg2011", rownames(L6.1), sep = "_")
L6.1$names <- rownames(L6.1)
#L6.2 read in
L6.2 <-read.table("L6_tables_edit/otu_table_dnaclust_blast_gg2013_L6.txt", sep="\t", header=TRUE, row.names = 1)
L6.2 <- subset(L6.2,rowSums(L6.2) > 0.001)
L6.2 <-t(L6.2)
L6.2 <-as.data.frame(L6.2)
#improve row names
rownames(L6.2) <- paste("dnaclust_blast_gg2013", rownames(L6.2), sep = "_")
L6.2$names <- rownames(L6.2)
#L6.3 read in
L6.3 <-read.table("L6_tables_edit/otu_table_dnaclust_blast_silva111_L6.txt", sep="\t", header=TRUE, row.names = 1)
L6.3 <- subset(L6.3,rowSums(L6.3) > 0.001)
L6.3 <-t(L6.3)
L6.3 <-as.data.frame(L6.3)
#improve row names
rownames(L6.3) <- paste("dnaclust_blast_silva111", rownames(L6.3), sep = "_")
L6.3$names <- rownames(L6.3)
#L6.4 read in
L6.4 <-read.table("L6_tables_edit/otu_table_dnaclust_rdp-training_gg2011_L6.txt", sep="\t", header=TRUE, row.names = 1)
L6.4 <- subset(L6.4,rowSums(L6.4) > 0.001)
L6.4 <-t(L6.4)
L6.4 <-as.data.frame(L6.4)
#improve row names
rownames(L6.4) <- paste("dnaclust_rdp-training_gg2011", rownames(L6.4), sep = "_")
L6.4$names <- rownames(L6.4)
#L6.5 read in
L6.5 <-read.table("L6_tables_edit/otu_table_dnaclust_rdp-training_gg2013_L6.txt", sep="\t", header=TRUE, row.names = 1)
L6.5 <- subset(L6.5,rowSums(L6.5) > 0.001)
L6.5 <-t(L6.5)
L6.5 <-as.data.frame(L6.5)
#improve row names
rownames(L6.5) <- paste("dnaclust_rdp-training_gg2013", rownames(L6.5), sep = "_")
L6.5$names <- rownames(L6.5)
#L6.6 read in
L6.6 <-read.table("L6_tables_edit/otu_table_dnaclust_rdp-training_silva111_L6.txt", sep="\t", header=TRUE, row.names = 1)
L6.6 <- subset(L6.6,rowSums(L6.6) > 0.001)
L6.6 <-t(L6.6)
L6.6 <-as.data.frame(L6.6)
#improve row names
rownames(L6.6) <- paste("dnaclust_rdp-training_silva111", rownames(L6.6), sep = "_")
L6.6$names <- rownames(L6.6)
L6.D <- rbind.fill(L6.1, L6.2, L6.3, L6.4, L6.5, L6.6)
##UCLUST##
#L6.1 read in
L6.1 <-read.table("L6_tables_edit/otu_table_uclust_blast_gg2011_L6.txt", sep="\t", header=TRUE, row.names = 1)
L6.1 <- subset(L6.1,rowSums(L6.1) > 0.001)
L6.1 <-t(L6.1)
L6.1 <-as.data.frame(L6.1)
#improve row names
rownames(L6.1) <- paste("uclust_blast_gg2011", rownames(L6.1), sep = "_")
L6.1$names <- rownames(L6.1)
#L6.2 read in
L6.2 <-read.table("L6_tables_edit/otu_table_uclust_blast_gg2013_L6.txt", sep="\t", header=TRUE, row.names = 1)
L6.2 <- subset(L6.2,rowSums(L6.2) > 0.001)
L6.2 <-t(L6.2)
L6.2 <-as.data.frame(L6.2)
#improve row names
rownames(L6.2) <- paste("uclust_blast_gg2013", rownames(L6.2), sep = "_")
L6.2$names <- rownames(L6.2)
#L6.3 read in
L6.3 <-read.table("L6_tables_edit/otu_table_uclust_blast_silva111_L6.txt", sep="\t", header=TRUE, row.names = 1)
L6.3 <- subset(L6.3,rowSums(L6.3) > 0.001)
L6.3 <-t(L6.3)
L6.3 <-as.data.frame(L6.3)
#improve row names
rownames(L6.3) <- paste("uclust_blast_silva111", rownames(L6.3), sep = "_")
L6.3$names <- rownames(L6.3)
#L6.4 read in
L6.4 <-read.table("L6_tables_edit/otu_table_uclust_rdp-training_gg2011_L6.txt", sep="\t", header=TRUE, row.names = 1)
L6.4 <- subset(L6.4,rowSums(L6.4) > 0.001)
L6.4 <-t(L6.4)
L6.4 <-as.data.frame(L6.4)
#improve row names
rownames(L6.4) <- paste("uclust_rdp-training_gg2011", rownames(L6.4), sep = "_")
L6.4$names <- rownames(L6.4)
#L6.5 read in
L6.5 <-read.table("L6_tables_edit/otu_table_uclust_rdp-training_gg2013_L6.txt", sep="\t", header=TRUE, row.names = 1)
L6.5 <- subset(L6.5,rowSums(L6.5) > 0.001)
L6.5 <-t(L6.5)
L6.5 <-as.data.frame(L6.5)
#improve row names
rownames(L6.5) <- paste("uclust_rdp-training_gg2013", rownames(L6.5), sep = "_")
L6.5$names <- rownames(L6.5)
#L6.6 read in
L6.6 <-read.table("L6_tables_edit/otu_table_uclust_rdp-training_silva111_L6.txt", sep="\t", header=TRUE, row.names = 1)
L6.6 <- subset(L6.6,rowSums(L6.6) > 0.001)
L6.6 <-t(L6.6)
L6.6 <-as.data.frame(L6.6)
#improve row names
rownames(L6.6) <- paste("uclust_rdp-training_silva111", rownames(L6.6), sep = "_")
L6.6$names <- rownames(L6.6)
L6.E <- rbind.fill(L6.1, L6.2, L6.3, L6.4, L6.5, L6.6)
##UCLUST-REF##
#L6.1 read in
L6.1 <-read.table("L6_tables_edit/otu_table_uclust-ref_blast_gg2011_L6.txt", sep="\t", header=TRUE, row.names = 1)
L6.1 <- subset(L6.1,rowSums(L6.1) > 0.001)
L6.1 <-t(L6.1)
L6.1 <-as.data.frame(L6.1)
#improve row names
rownames(L6.1) <- paste("uclust-ref_blast_gg2011", rownames(L6.1), sep = "_")
L6.1$names <- rownames(L6.1)
#L6.2 read in
L6.2 <-read.table("L6_tables_edit/otu_table_uclust-ref_blast_gg2013_L6.txt", sep="\t", header=TRUE, row.names = 1)
L6.2 <- subset(L6.2,rowSums(L6.2) > 0.001)
L6.2 <-t(L6.2)
L6.2 <-as.data.frame(L6.2)
#improve row names
rownames(L6.2) <- paste("uclust-ref_blast_gg2013", rownames(L6.2), sep = "_")
L6.2$names <- rownames(L6.2)
#L6.3 read in
L6.3 <-read.table("L6_tables_edit/otu_table_uclust-ref_blast_silva111_L6.txt", sep="\t", header=TRUE, row.names = 1)
L6.3 <- subset(L6.3,rowSums(L6.3) > 0.001)
L6.3 <-t(L6.3)
L6.3 <-as.data.frame(L6.3)
#improve row names
rownames(L6.3) <- paste("uclust-ref_blast_silva111", rownames(L6.3), sep = "_")
L6.3$names <- rownames(L6.3)
#L6.4 read in
L6.4 <-read.table("L6_tables_edit/otu_table_uclust-ref_rdp-training_gg2011_L6.txt", sep="\t", header=TRUE, row.names = 1)
L6.4 <- subset(L6.4,rowSums(L6.4) > 0.001)
L6.4 <-t(L6.4)
L6.4 <-as.data.frame(L6.4)
#improve row names
rownames(L6.4) <- paste("uclust-ref_rdp-training_gg2011", rownames(L6.4), sep = "_")
L6.4$names <- rownames(L6.4)
#L6.5 read in
L6.5 <-read.table("L6_tables_edit/otu_table_uclust-ref_rdp-training_gg2013_L6.txt", sep="\t", header=TRUE, row.names = 1)
L6.5 <- subset(L6.5,rowSums(L6.5) > 0.001)
L6.5 <-t(L6.5)
L6.5 <-as.data.frame(L6.5)
#improve row names
rownames(L6.5) <- paste("uclust-ref_rdp-training_gg2013", rownames(L6.5), sep = "_")
L6.5$names <- rownames(L6.5)
#L6.6 read in
L6.6 <-read.table("L6_tables_edit/otu_table_uclust-ref_rdp-training_silva111_L6.txt", sep="\t", header=TRUE, row.names = 1)
L6.6 <- subset(L6.6,rowSums(L6.6) > 0.001)
L6.6 <-t(L6.6)
L6.6 <-as.data.frame(L6.6)
#improve row names
rownames(L6.6) <- paste("uclust-ref_rdp-training_silva111", rownames(L6.6), sep = "_")
L6.6$names <- rownames(L6.6)
L6.F <- rbind.fill(L6.1, L6.2, L6.3, L6.4, L6.5, L6.6)
##UCLUST-REF-STRICT##
#L6.1 read in
L6.1 <-read.table("L6_tables_edit/otu_table_uclust-ref-strict_blast_gg2011_L6.txt", sep="\t", header=TRUE, row.names = 1)
L6.1 <- subset(L6.1,rowSums(L6.1) > 0.001)
L6.1 <-t(L6.1)
L6.1 <-as.data.frame(L6.1)
#improve row names
rownames(L6.1) <- paste("uclust-ref-strict_blast_gg2011", rownames(L6.1), sep = "_")
L6.1$names <- rownames(L6.1)
#L6.2 read in
L6.2 <-read.table("L6_tables_edit/otu_table_uclust-ref-strict_blast_gg2013_L6.txt", sep="\t", header=TRUE, row.names = 1)
L6.2 <- subset(L6.2,rowSums(L6.2) > 0.001)
L6.2 <-t(L6.2)
L6.2 <-as.data.frame(L6.2)
#improve row names
rownames(L6.2) <- paste("uclust-ref-strict_blast_gg2013", rownames(L6.2), sep = "_")
L6.2$names <- rownames(L6.2)
#L6.3 read in
L6.3 <-read.table("L6_tables_edit/otu_table_uclust-ref-strict_blast_silva111_L6.txt", sep="\t", header=TRUE, row.names = 1)
L6.3 <- subset(L6.3,rowSums(L6.3) > 0.001)
L6.3 <-t(L6.3)
L6.3 <-as.data.frame(L6.3)
#improve row names
rownames(L6.3) <- paste("uclust-ref-strict_blast_silva111", rownames(L6.3), sep = "_")
L6.3$names <- rownames(L6.3)
#L6.4 read in
L6.4 <-read.table("L6_tables_edit/otu_table_uclust-ref-strict_rdp-training_gg2011_L6.txt", sep="\t", header=TRUE, row.names = 1)
L6.4 <- subset(L6.4,rowSums(L6.4) > 0.001)
L6.4 <-t(L6.4)
L6.4 <-as.data.frame(L6.4)
#improve row names
rownames(L6.4) <- paste("uclust-ref-strict_rdp-training_gg2011", rownames(L6.4), sep = "_")
L6.4$names <- rownames(L6.4)
#L6.5 read in
L6.5 <-read.table("L6_tables_edit/otu_table_uclust-ref-strict_rdp-training_gg2013_L6.txt", sep="\t", header=TRUE, row.names = 1)
L6.5 <- subset(L6.5,rowSums(L6.5) > 0.001)
L6.5 <-t(L6.5)
L6.5 <-as.data.frame(L6.5)
#improve row names
rownames(L6.5) <- paste("uclust-ref-strict_rdp-training_gg2013", rownames(L6.5), sep = "_")
L6.5$names <- rownames(L6.5)
#L6.6 read in
L6.6 <-read.table("L6_tables_edit/otu_table_uclust-ref-strict_rdp-training_silva111_L6.txt", sep="\t", header=TRUE, row.names = 1)
L6.6 <- subset(L6.6,rowSums(L6.6) > 0.001)
L6.6 <-t(L6.6)
L6.6 <-as.data.frame(L6.6)
#improve row names
rownames(L6.6) <- paste("uclust-ref-strict_rdp-training_silva111", rownames(L6.6), sep = "_")
L6.6$names <- rownames(L6.6)
L6.F1 <- rbind.fill(L6.1, L6.2, L6.3, L6.4, L6.5, L6.6)
##UPARSE##
#L6.1 read in
L6.1 <-read.table("L6_tables_edit/otu_table_uparse_blast_gg2011_L6.txt", sep="\t", header=TRUE, row.names = 1)
L6.1 <- subset(L6.1,rowSums(L6.1) > 0.001)
L6.1 <-t(L6.1)
L6.1 <-as.data.frame(L6.1)
#improve row names
rownames(L6.1) <- paste("uparse_blast_gg2011", rownames(L6.1), sep = "_")
L6.1$names <- rownames(L6.1)
#L6.2 read in
L6.2 <-read.table("L6_tables_edit/otu_table_uparse_blast_gg2013_L6.txt", sep="\t", header=TRUE, row.names = 1)
L6.2 <- subset(L6.2,rowSums(L6.2) > 0.001)
L6.2 <-t(L6.2)
L6.2 <-as.data.frame(L6.2)
#improve row names
rownames(L6.2) <- paste("uparse_blast_gg2013", rownames(L6.2), sep = "_")
L6.2$names <- rownames(L6.2)
#L6.3 read in
L6.3 <-read.table("L6_tables_edit/otu_table_uparse_blast_silva111_L6.txt", sep="\t", header=TRUE, row.names = 1)
L6.3 <- subset(L6.3,rowSums(L6.3) > 0.001)
L6.3 <-t(L6.3)
L6.3 <-as.data.frame(L6.3)
#improve row names
rownames(L6.3) <- paste("uparse_blast_silva111", rownames(L6.3), sep = "_")
L6.3$names <- rownames(L6.3)
#L6.4 read in
L6.4 <-read.table("L6_tables_edit/otu_table_uparse_rdp-training_gg2011_L6.txt", sep="\t", header=TRUE, row.names = 1)
L6.4 <- subset(L6.4,rowSums(L6.4) > 0.001)
L6.4 <-t(L6.4)
L6.4 <-as.data.frame(L6.4)
#improve row names
rownames(L6.4) <- paste("uparse_rdp-training_gg2011", rownames(L6.4), sep = "_")
L6.4$names <- rownames(L6.4)
#L6.5 read in
L6.5 <-read.table("L6_tables_edit/otu_table_uparse_rdp-training_gg2013_L6.txt", sep="\t", header=TRUE, row.names = 1)
L6.5 <- subset(L6.5,rowSums(L6.5) > 0.001)
L6.5 <-t(L6.5)
L6.5 <-as.data.frame(L6.5)
#improve row names
rownames(L6.5) <- paste("uparse_rdp-training_gg2013", rownames(L6.5), sep = "_")
L6.5$names <- rownames(L6.5)
#L6.6 read in
L6.6 <-read.table("L6_tables_edit/otu_table_uparse_rdp-training_silva111_L6.txt", sep="\t", header=TRUE, row.names = 1)
L6.6 <- subset(L6.6,rowSums(L6.6) > 0.001)
L6.6 <-t(L6.6)
L6.6 <-as.data.frame(L6.6)
#improve row names
rownames(L6.6) <- paste("uparse_rdp-training_silva111", rownames(L6.6), sep = "_")
L6.6$names <- rownames(L6.6)
L6.G <- rbind.fill(L6.1, L6.2, L6.3, L6.4, L6.5, L6.6)
##Expected##
L6.e <- read.table("L6_tables_edit/otu_table_idseq_key_L6.txt", sep="\t",header=TRUE,row.names=1)
L6.e <- subset(L6.e,rowSums(L6.e) > 0.001)
L6.e <-t(L6.e)
L6.e <-as.data.frame(L6.e)
#improve row names
rownames(L6.e) <- paste("expected", rownames(L6.e), sep = "_")
L6.e$names <- rownames(L6.e)
#Bind data
L6 <- rbind.fill(L6.A, L6.B, L6.C, L6.D, L6.E, L6.F, L6.F1, L6.G, L6.e)
#Mapfile read in
meta_table <- read.table("map_HMPv3_all2.txt", row.names = 1, na.strings="#NULL!", header=TRUE)
#Set rownames and rid of names column such that x will be numeric
rownames(L6) <- L6$names
L6$names <- NULL
L6 <- L6[rownames(meta_table),]
L6.HMP1 <- subset(L6, grepl("HMP1", rownames(L6)))
L6.HMP1 <- subset(L6.HMP1, !(grepl("neg", rownames(L6.HMP1))))
L6.HMP2 <- subset(L6, grepl("HMP2", rownames(L6)))
L6.HMP1 <- L6.HMP1[rownames(meta_table),]
L6.HMP1 <- subset(L6.HMP1, rownames(L6.HMP1) == rownames(meta_table))
meta_table <- subset(meta_table, grepl("HMP1", rownames(meta_table)))
meta_table <- subset(meta_table, !(grepl("neg", rownames(meta_table))))
taxa <- data.frame(meta_table, L6.HMP1)
taxa <- subset(taxa, taxa$PCR_replicate == '1')
taxa <- subset(taxa, taxa$Run == '1')
#Order genera by abundance
x <- taxa[,10:length(taxa)]
#Change NAs to 0s
x[is.na(x)] <- 0
#Get grouping information
grouping_info <- data.frame(row.names=rownames(taxa), as.factor(taxa[,7]), as.factor(taxa[,6]))
#Change any individual value < 1.0% to 0
new_x <- x
new_x[new_x<0.01] <- 0
#Remove any taxa that now sum to 0
new_x <- new_x[,colSums(new_x)>0]
#Add an Others column
new_x[,"Taxa < 1%"] <- 1-rowSums(new_x)
#Plot
df<-NULL
for (i in 1:dim(new_x)[2]){
  tmp<-data.frame(row.names=NULL,Sample=rownames(new_x),Taxa=rep(colnames(new_x)[i],dim(new_x)[1]),Value=new_x[,i],Type=grouping_info[,1],Type2=grouping_info[,2])
  if(i==1){df<-tmp} else {df<-rbind(df,tmp)}
}
#Order the samples
df$Sample <- factor(df$Sample, levels=unique(as.character(df$Sample)) )
#Plot
p <- ggplot(df,aes(Sample,Value,fill=Taxa))+geom_bar(stat="identity")+facet_grid(. ~ Type+Type2, drop=TRUE,scale="free",space="free_x")
colours <- c("#1E89E2","#A64A25","#645E89","#A7A30D","#FD9846","#DB7B80","#2E704D","#0FB283","#2F9A36","#BD8CE5","#D496C1","#CF325D","#9053BF","#A26715","#E89162","#20B5BC","#62E197","#CE8211","#D0339C","#B44643","#1E9EB0","#0C9689","#FA7B95","#43B6B9","#92DB02","#F7137F","#72579A","#1C6B97","#8ECA6C","#998B16","#E96DD8","#9A4C7A","#808080")
p <- p + scale_fill_manual(values=colours)
p <- p + theme_bw()+ylab("Proportions")
p <- p + scale_y_continuous(expand = c(0,0))+theme(strip.background = element_rect(fill="gray85"))+theme(panel.margin = unit(0.5, "lines"))
p <- p + theme(axis.text.x=element_text(angle=90,hjust=1,vjust=0.5))
p <- p + guides(fill=guide_legend(ncol=1))
p
```

Sup Fig 12:
```{r, echo=FALSE, warning=FALSE, fig.height=20, fig.width=15}
##HMP2#####
meta_table <- read.table("map_HMPv3_all2.txt", row.names = 1, na.strings="#NULL!", header=TRUE)
L6.HMP2 <- L6.HMP2[rownames(meta_table),]
L6.HMP2 <- subset(L6.HMP2, rownames(L6.HMP2) == rownames(meta_table))
meta_table <- subset(meta_table, grepl("HMP2", rownames(meta_table)))
L6.HMP2 <- L6.HMP2[rownames(meta_table),]
taxa <- data.frame(meta_table, L6.HMP2)
taxa <- subset(taxa, taxa$PCR_replicate == '1')
taxa <- subset(taxa, taxa$Run == '1')
#Order genera by abundance
x <- taxa[,10:length(taxa)]
#change NAs to 0s
x[is.na(x)] <- 0
#Get grouping information
grouping_info <- data.frame(row.names=rownames(taxa), as.factor(taxa[,7]), as.factor(taxa[,6]))
#Change any individual value < 1.0% to 0
new_x <- x
new_x[new_x<0.0001] <- 0
#Remove any taxa that now sum to 0
new_x <- new_x[,colSums(new_x)>0]
#Add an Others column
new_x[,"Taxa < 1%"] <- 1-rowSums(new_x)
#Plot
df<-NULL
for (i in 1:dim(new_x)[2]){
  tmp<-data.frame(row.names=NULL,Sample=rownames(new_x),Taxa=rep(colnames(new_x)[i],dim(new_x)[1]),Value=new_x[,i],Type=grouping_info[,1],Type2=grouping_info[,2])
  if(i==1){df<-tmp} else {df<-rbind(df,tmp)}
}
#Order the samples
df$Sample <- factor(df$Sample, levels=unique(as.character(df$Sample)) )
#Plot
p <- ggplot(df,aes(Sample,Value,fill=Taxa))+geom_bar(stat="identity")+facet_grid(. ~ Type+Type2, drop=TRUE,scale="free",space="free_x")
colours <- c("#00704c","#bdcd92","#d88aff","#c433b7","#008b4b","#ff7fda","#ac5e00","#2e5d29","#8476ff","#00a69a","#ff5b70","#ff84b7","#026db8","#ffb764","#e7b5f5","#939dff","#df123b","#ff7c7a","#15dec2","#ce0150","#d94414","#01ad81","#ff8f39","#4ecc4a","#ea31a9","#932959","#44dfa1","#3a75ff","#3d4c9c","#981677","#ff9f77","#b0d348","#a11d18","#6a4e22","#764f7a","#6a9900","#ffb61e","#008328","#ff4d7c","#7e2f92","#91332b","#cecb59","#f574f8","#a4627a","#7c7e00","#945c00","#883c14","#ff7145","#a2d47e","#cc9375","#f6b3d5","#6a50d7","#e49aab","#d4c877","#009cf3","#ffa3f1","#F2AEA5", "#808080")
p <- p + scale_fill_manual(values=colours)
p <- p + theme_bw()+ylab("Proportions")
p <- p + scale_y_continuous(expand = c(0,0))+theme(strip.background = element_rect(fill="gray85"))+theme(panel.margin = unit(0.5, "lines"))
p <- p + theme(axis.text.x=element_text(angle=90,hjust=1,vjust=0.5))
p <- p + guides(fill=guide_legend(ncol=1))
p
```

Figure 6, expected values:
```{r, echo=FALSE, warning=FALSE}
mapfile = "map_HMPv3.txt"
otu_table_expect = "otu_tables_withactual/otu_table_expected.txt"
qd.expect = import_qiime(otu_table_expect, mapfile)
qd.expect.al <- estimate_richness(qd.expect)
```

Figure 6a:
```{r, echo=FALSE, warning=FALSE}
###HMP1###
#qd.abundantotu_blast_gg2011.HMP1
qd.abundantotu_blast_gg2011.HMP1.al <- estimate_richness(qd.abundantotu_blast_gg2011.HMP1)
qd.abundantotu_blast_gg2011.HMP1.al$names <- rownames(qd.abundantotu_blast_gg2011.HMP1.al)
qd.abundantotu_blast_gg2011.HMP1.al$info <- "qd.abundantotu_blast_gg2011"
#Setup dataframes on first sample
alpha.Chao1.HMP1 <- as.data.frame(qd.abundantotu_blast_gg2011.HMP1.al[,c("names","info","Chao1", "se.chao1")])
alpha.Shannon.HMP1 <- as.data.frame(qd.abundantotu_blast_gg2011.HMP1.al[,c("names","info","Shannon")])
alpha.Simpson.HMP1 <- as.data.frame(qd.abundantotu_blast_gg2011.HMP1.al[,c("names","info","Simpson")])

#qd.abundantotu_blast_gg2013.HMP1
qd.abundantotu_blast_gg2013.HMP1.al <- estimate_richness(qd.abundantotu_blast_gg2013.HMP1)
qd.abundantotu_blast_gg2013.HMP1.al$names <- rownames(qd.abundantotu_blast_gg2013.HMP1.al)
qd.abundantotu_blast_gg2013.HMP1.al$info <- "qd.abundantotu_blast_gg2013"
alpha.Chao1.HMP1 <- rbind(alpha.Chao1.HMP1, as.data.frame(qd.abundantotu_blast_gg2013.HMP1.al[,c("names","info","Chao1", "se.chao1")]))
alpha.Shannon.HMP1 <- rbind(alpha.Shannon.HMP1, as.data.frame(qd.abundantotu_blast_gg2013.HMP1.al[,c("names","info","Shannon")]))
alpha.Simpson.HMP1 <- rbind(alpha.Simpson.HMP1, as.data.frame(qd.abundantotu_blast_gg2013.HMP1.al[,c("names","info","Simpson")]))

#qd.abundantotu_blast_silva111.HMP1
qd.abundantotu_blast_silva111.HMP1.al <- estimate_richness(qd.abundantotu_blast_silva111.HMP1)
qd.abundantotu_blast_silva111.HMP1.al$names <- rownames(qd.abundantotu_blast_silva111.HMP1.al)
qd.abundantotu_blast_silva111.HMP1.al$info <- "qd.abundantotu_blast_silva111"
alpha.Chao1.HMP1 <- rbind(alpha.Chao1.HMP1, as.data.frame(qd.abundantotu_blast_silva111.HMP1.al[,c("names","info","Chao1", "se.chao1")]))
alpha.Shannon.HMP1 <- rbind(alpha.Shannon.HMP1, as.data.frame(qd.abundantotu_blast_silva111.HMP1.al[,c("names","info","Shannon")]))
alpha.Simpson.HMP1 <- rbind(alpha.Simpson.HMP1, as.data.frame(qd.abundantotu_blast_silva111.HMP1.al[,c("names","info","Simpson")]))

#qd.abundantotu_rdptraining_gg2011.HMP1
qd.abundantotu_rdptraining_gg2011.HMP1.al <- estimate_richness(qd.abundantotu_rdptraining_gg2011.HMP1)
qd.abundantotu_rdptraining_gg2011.HMP1.al$names <- rownames(qd.abundantotu_rdptraining_gg2011.HMP1.al)
qd.abundantotu_rdptraining_gg2011.HMP1.al$info <- "qd.abundantotu_rdptraining_gg2011"
alpha.Chao1.HMP1 <- rbind(alpha.Chao1.HMP1, as.data.frame(qd.abundantotu_rdptraining_gg2011.HMP1.al[,c("names","info","Chao1", "se.chao1")]))
alpha.Shannon.HMP1 <- rbind(alpha.Shannon.HMP1, as.data.frame(qd.abundantotu_rdptraining_gg2011.HMP1.al[,c("names","info","Shannon")]))
alpha.Simpson.HMP1 <- rbind(alpha.Simpson.HMP1, as.data.frame(qd.abundantotu_rdptraining_gg2011.HMP1.al[,c("names","info","Simpson")]))

#qd.abundantotu_rdptraining_gg2013.HMP1
qd.abundantotu_rdptraining_gg2013.HMP1.al <- estimate_richness(qd.abundantotu_rdptraining_gg2013.HMP1)
qd.abundantotu_rdptraining_gg2013.HMP1.al$names <- rownames(qd.abundantotu_rdptraining_gg2013.HMP1.al)
qd.abundantotu_rdptraining_gg2013.HMP1.al$info <- "qd.abundantotu_rdptraining_gg2013"
alpha.Chao1.HMP1 <- rbind(alpha.Chao1.HMP1, as.data.frame(qd.abundantotu_rdptraining_gg2013.HMP1.al[,c("names","info","Chao1", "se.chao1")]))
alpha.Shannon.HMP1 <- rbind(alpha.Shannon.HMP1, as.data.frame(qd.abundantotu_rdptraining_gg2013.HMP1.al[,c("names","info","Shannon")]))
alpha.Simpson.HMP1 <- rbind(alpha.Simpson.HMP1, as.data.frame(qd.abundantotu_rdptraining_gg2013.HMP1.al[,c("names","info","Simpson")]))

#qd.abundantotu_rdptraining_silva111.HMP1
qd.abundantotu_rdptraining_silva111.HMP1.al <- estimate_richness(qd.abundantotu_rdptraining_silva111.HMP1)
qd.abundantotu_rdptraining_silva111.HMP1.al$names <- rownames(qd.abundantotu_rdptraining_silva111.HMP1.al)
qd.abundantotu_rdptraining_silva111.HMP1.al$info <- "qd.abundantotu_rdptraining_silva111"
alpha.Chao1.HMP1 <- rbind(alpha.Chao1.HMP1, as.data.frame(qd.abundantotu_rdptraining_silva111.HMP1.al[,c("names","info","Chao1", "se.chao1")]))
alpha.Shannon.HMP1 <- rbind(alpha.Shannon.HMP1, as.data.frame(qd.abundantotu_rdptraining_silva111.HMP1.al[,c("names","info","Shannon")]))
alpha.Simpson.HMP1 <- rbind(alpha.Simpson.HMP1, as.data.frame(qd.abundantotu_rdptraining_silva111.HMP1.al[,c("names","info","Simpson")]))

#qd.blast_blast_gg2011.HMP1
qd.blast_blast_gg2011.HMP1.al <- estimate_richness(qd.blast_blast_gg2011.HMP1)
qd.blast_blast_gg2011.HMP1.al$names <- rownames(qd.blast_blast_gg2011.HMP1.al)
qd.blast_blast_gg2011.HMP1.al$info <- "qd.blast_blast_gg2011"
alpha.Chao1.HMP1 <- rbind(alpha.Chao1.HMP1, as.data.frame(qd.blast_blast_gg2011.HMP1.al[,c("names","info","Chao1", "se.chao1")]))
alpha.Shannon.HMP1 <- rbind(alpha.Shannon.HMP1, as.data.frame(qd.blast_blast_gg2011.HMP1.al[,c("names","info","Shannon")]))
alpha.Simpson.HMP1 <- rbind(alpha.Simpson.HMP1, as.data.frame(qd.blast_blast_gg2011.HMP1.al[,c("names","info","Simpson")]))

#qd.blast_blast_gg2013.HMP1
qd.blast_blast_gg2013.HMP1.al <- estimate_richness(qd.blast_blast_gg2013.HMP1)
qd.blast_blast_gg2013.HMP1.al$names <- rownames(qd.blast_blast_gg2013.HMP1.al)
qd.blast_blast_gg2013.HMP1.al$info <- "qd.blast_blast_gg2013"
alpha.Chao1.HMP1 <- rbind(alpha.Chao1.HMP1, as.data.frame(qd.blast_blast_gg2013.HMP1.al[,c("names","info","Chao1", "se.chao1")]))
alpha.Shannon.HMP1 <- rbind(alpha.Shannon.HMP1, as.data.frame(qd.blast_blast_gg2013.HMP1.al[,c("names","info","Shannon")]))
alpha.Simpson.HMP1 <- rbind(alpha.Simpson.HMP1, as.data.frame(qd.blast_blast_gg2013.HMP1.al[,c("names","info","Simpson")]))

#qd.blast_blast_silva111.HMP1
qd.blast_blast_silva111.HMP1.al <- estimate_richness(qd.blast_blast_silva111.HMP1)
qd.blast_blast_silva111.HMP1.al$names <- rownames(qd.blast_blast_silva111.HMP1.al)
qd.blast_blast_silva111.HMP1.al$info <- "qd.blast_blast_silva111"
alpha.Chao1.HMP1 <- rbind(alpha.Chao1.HMP1, as.data.frame(qd.blast_blast_silva111.HMP1.al[,c("names","info","Chao1", "se.chao1")]))
alpha.Shannon.HMP1 <- rbind(alpha.Shannon.HMP1, as.data.frame(qd.blast_blast_silva111.HMP1.al[,c("names","info","Shannon")]))
alpha.Simpson.HMP1 <- rbind(alpha.Simpson.HMP1, as.data.frame(qd.blast_blast_silva111.HMP1.al[,c("names","info","Simpson")]))

#qd.blast_rdptraining_gg2011.HMP1
qd.blast_rdptraining_gg2011.HMP1.al <- estimate_richness(qd.blast_rdptraining_gg2011.HMP1)
qd.blast_rdptraining_gg2011.HMP1.al$names <- rownames(qd.blast_rdptraining_gg2011.HMP1.al)
qd.blast_rdptraining_gg2011.HMP1.al$info <- "qd.blast_rdptraining_gg2011"
alpha.Chao1.HMP1 <- rbind(alpha.Chao1.HMP1, as.data.frame(qd.blast_rdptraining_gg2011.HMP1.al[,c("names","info","Chao1", "se.chao1")]))
alpha.Shannon.HMP1 <- rbind(alpha.Shannon.HMP1, as.data.frame(qd.blast_rdptraining_gg2011.HMP1.al[,c("names","info","Shannon")]))
alpha.Simpson.HMP1 <- rbind(alpha.Simpson.HMP1, as.data.frame(qd.blast_rdptraining_gg2011.HMP1.al[,c("names","info","Simpson")]))

#qd.blast_rdptraining_gg2013.HMP1
qd.blast_rdptraining_gg2013.HMP1.al <- estimate_richness(qd.blast_rdptraining_gg2013.HMP1)
qd.blast_rdptraining_gg2013.HMP1.al$names <- rownames(qd.blast_rdptraining_gg2013.HMP1.al)
qd.blast_rdptraining_gg2013.HMP1.al$info <- "qd.blast_rdptraining_gg2013"
alpha.Chao1.HMP1 <- rbind(alpha.Chao1.HMP1, as.data.frame(qd.blast_rdptraining_gg2013.HMP1.al[,c("names","info","Chao1", "se.chao1")]))
alpha.Shannon.HMP1 <- rbind(alpha.Shannon.HMP1, as.data.frame(qd.blast_rdptraining_gg2013.HMP1.al[,c("names","info","Shannon")]))
alpha.Simpson.HMP1 <- rbind(alpha.Simpson.HMP1, as.data.frame(qd.blast_rdptraining_gg2013.HMP1.al[,c("names","info","Simpson")]))

#qd.blast_rdptraining_silva111.HMP1
qd.blast_rdptraining_silva111.HMP1.al <- estimate_richness(qd.blast_rdptraining_silva111.HMP1)
qd.blast_rdptraining_silva111.HMP1.al$names <- rownames(qd.blast_rdptraining_silva111.HMP1.al)
qd.blast_rdptraining_silva111.HMP1.al$info <- "qd.blast_rdptraining_silva111"
alpha.Chao1.HMP1 <- rbind(alpha.Chao1.HMP1, as.data.frame(qd.blast_rdptraining_silva111.HMP1.al[,c("names","info","Chao1", "se.chao1")]))
alpha.Shannon.HMP1 <- rbind(alpha.Shannon.HMP1, as.data.frame(qd.blast_rdptraining_silva111.HMP1.al[,c("names","info","Shannon")]))
alpha.Simpson.HMP1 <- rbind(alpha.Simpson.HMP1, as.data.frame(qd.blast_rdptraining_silva111.HMP1.al[,c("names","info","Simpson")]))

#qd.cdhit_blast_gg2011.HMP1
qd.cdhit_blast_gg2011.HMP1.al <- estimate_richness(qd.cdhit_blast_gg2011.HMP1)
qd.cdhit_blast_gg2011.HMP1.al$names <- rownames(qd.cdhit_blast_gg2011.HMP1.al)
qd.cdhit_blast_gg2011.HMP1.al$info <- "qd.cdhit_blast_gg2011"
alpha.Chao1.HMP1 <- rbind(alpha.Chao1.HMP1, as.data.frame(qd.cdhit_blast_gg2011.HMP1.al[,c("names","info","Chao1", "se.chao1")]))
alpha.Shannon.HMP1 <- rbind(alpha.Shannon.HMP1, as.data.frame(qd.cdhit_blast_gg2011.HMP1.al[,c("names","info","Shannon")]))
alpha.Simpson.HMP1 <- rbind(alpha.Simpson.HMP1, as.data.frame(qd.cdhit_blast_gg2011.HMP1.al[,c("names","info","Simpson")]))

#qd.cdhit_blast_gg2013.HMP1
qd.cdhit_blast_gg2013.HMP1.al <- estimate_richness(qd.cdhit_blast_gg2013.HMP1)
qd.cdhit_blast_gg2013.HMP1.al$names <- rownames(qd.cdhit_blast_gg2013.HMP1.al)
qd.cdhit_blast_gg2013.HMP1.al$info <- "qd.cdhit_blast_gg2013"
alpha.Chao1.HMP1 <- rbind(alpha.Chao1.HMP1, as.data.frame(qd.cdhit_blast_gg2013.HMP1.al[,c("names","info","Chao1", "se.chao1")]))
alpha.Shannon.HMP1 <- rbind(alpha.Shannon.HMP1, as.data.frame(qd.cdhit_blast_gg2013.HMP1.al[,c("names","info","Shannon")]))
alpha.Simpson.HMP1 <- rbind(alpha.Simpson.HMP1, as.data.frame(qd.cdhit_blast_gg2013.HMP1.al[,c("names","info","Simpson")]))

#qd.cdhit_blast_silva111.HMP1
qd.cdhit_blast_silva111.HMP1.al <- estimate_richness(qd.cdhit_blast_silva111.HMP1)
qd.cdhit_blast_silva111.HMP1.al$names <- rownames(qd.cdhit_blast_silva111.HMP1.al)
qd.cdhit_blast_silva111.HMP1.al$info <- "qd.cdhit_blast_silva111"
alpha.Chao1.HMP1 <- rbind(alpha.Chao1.HMP1, as.data.frame(qd.cdhit_blast_silva111.HMP1.al[,c("names","info","Chao1", "se.chao1")]))
alpha.Shannon.HMP1 <- rbind(alpha.Shannon.HMP1, as.data.frame(qd.cdhit_blast_silva111.HMP1.al[,c("names","info","Shannon")]))
alpha.Simpson.HMP1 <- rbind(alpha.Simpson.HMP1, as.data.frame(qd.cdhit_blast_silva111.HMP1.al[,c("names","info","Simpson")]))

#qd.cdhit_rdptraining_gg2011.HMP1
qd.cdhit_rdptraining_gg2011.HMP1.al <- estimate_richness(qd.cdhit_rdptraining_gg2011.HMP1)
qd.cdhit_rdptraining_gg2011.HMP1.al$names <- rownames(qd.cdhit_rdptraining_gg2011.HMP1.al)
qd.cdhit_rdptraining_gg2011.HMP1.al$info <- "qd.cdhit_rdptraining_gg2011"
alpha.Chao1.HMP1 <- rbind(alpha.Chao1.HMP1, as.data.frame(qd.cdhit_rdptraining_gg2011.HMP1.al[,c("names","info","Chao1", "se.chao1")]))
alpha.Shannon.HMP1 <- rbind(alpha.Shannon.HMP1, as.data.frame(qd.cdhit_rdptraining_gg2011.HMP1.al[,c("names","info","Shannon")]))
alpha.Simpson.HMP1 <- rbind(alpha.Simpson.HMP1, as.data.frame(qd.cdhit_rdptraining_gg2011.HMP1.al[,c("names","info","Simpson")]))

#qd.cdhit_rdptraining_gg2013.HMP1
qd.cdhit_rdptraining_gg2013.HMP1.al <- estimate_richness(qd.cdhit_rdptraining_gg2013.HMP1)
qd.cdhit_rdptraining_gg2013.HMP1.al$names <- rownames(qd.cdhit_rdptraining_gg2013.HMP1.al)
qd.cdhit_rdptraining_gg2013.HMP1.al$info <- "qd.cdhit_rdptraining_gg2013"
alpha.Chao1.HMP1 <- rbind(alpha.Chao1.HMP1, as.data.frame(qd.cdhit_rdptraining_gg2013.HMP1.al[,c("names","info","Chao1", "se.chao1")]))
alpha.Shannon.HMP1 <- rbind(alpha.Shannon.HMP1, as.data.frame(qd.cdhit_rdptraining_gg2013.HMP1.al[,c("names","info","Shannon")]))
alpha.Simpson.HMP1 <- rbind(alpha.Simpson.HMP1, as.data.frame(qd.cdhit_rdptraining_gg2013.HMP1.al[,c("names","info","Simpson")]))

#qd.cdhit_rdptraining_silva111.HMP1
qd.cdhit_rdptraining_silva111.HMP1.al <- estimate_richness(qd.cdhit_rdptraining_silva111.HMP1)
qd.cdhit_rdptraining_silva111.HMP1.al$names <- rownames(qd.cdhit_rdptraining_silva111.HMP1.al)
qd.cdhit_rdptraining_silva111.HMP1.al$info <- "qd.cdhit_rdptraining_silva111"
alpha.Chao1.HMP1 <- rbind(alpha.Chao1.HMP1, as.data.frame(qd.cdhit_rdptraining_silva111.HMP1.al[,c("names","info","Chao1", "se.chao1")]))
alpha.Shannon.HMP1 <- rbind(alpha.Shannon.HMP1, as.data.frame(qd.cdhit_rdptraining_silva111.HMP1.al[,c("names","info","Shannon")]))
alpha.Simpson.HMP1 <- rbind(alpha.Simpson.HMP1, as.data.frame(qd.cdhit_rdptraining_silva111.HMP1.al[,c("names","info","Simpson")]))

#qd.dnaclust_blast_gg2011.HMP1
qd.dnaclust_blast_gg2011.HMP1.al <- estimate_richness(qd.dnaclust_blast_gg2011.HMP1)
qd.dnaclust_blast_gg2011.HMP1.al$names <- rownames(qd.dnaclust_blast_gg2011.HMP1.al)
qd.dnaclust_blast_gg2011.HMP1.al$info <- "qd.dnaclust_blast_gg2011"
alpha.Chao1.HMP1 <- rbind(alpha.Chao1.HMP1, as.data.frame(qd.dnaclust_blast_gg2011.HMP1.al[,c("names","info","Chao1", "se.chao1")]))
alpha.Shannon.HMP1 <- rbind(alpha.Shannon.HMP1, as.data.frame(qd.dnaclust_blast_gg2011.HMP1.al[,c("names","info","Shannon")]))
alpha.Simpson.HMP1 <- rbind(alpha.Simpson.HMP1, as.data.frame(qd.dnaclust_blast_gg2011.HMP1.al[,c("names","info","Simpson")]))

#qd.dnaclust_blast_gg2013.HMP1
qd.dnaclust_blast_gg2013.HMP1.al <- estimate_richness(qd.dnaclust_blast_gg2013.HMP1)
qd.dnaclust_blast_gg2013.HMP1.al$names <- rownames(qd.dnaclust_blast_gg2013.HMP1.al)
qd.dnaclust_blast_gg2013.HMP1.al$info <- "qd.dnaclust_blast_gg2013"
alpha.Chao1.HMP1 <- rbind(alpha.Chao1.HMP1, as.data.frame(qd.dnaclust_blast_gg2013.HMP1.al[,c("names","info","Chao1", "se.chao1")]))
alpha.Shannon.HMP1 <- rbind(alpha.Shannon.HMP1, as.data.frame(qd.dnaclust_blast_gg2013.HMP1.al[,c("names","info","Shannon")]))
alpha.Simpson.HMP1 <- rbind(alpha.Simpson.HMP1, as.data.frame(qd.dnaclust_blast_gg2013.HMP1.al[,c("names","info","Simpson")]))

#qd.dnaclust_blast_silva111.HMP1
qd.dnaclust_blast_silva111.HMP1.al <- estimate_richness(qd.dnaclust_blast_silva111.HMP1)
qd.dnaclust_blast_silva111.HMP1.al$names <- rownames(qd.dnaclust_blast_silva111.HMP1.al)
qd.dnaclust_blast_silva111.HMP1.al$info <- "qd.dnaclust_blast_silva111"
alpha.Chao1.HMP1 <- rbind(alpha.Chao1.HMP1, as.data.frame(qd.dnaclust_blast_silva111.HMP1.al[,c("names","info","Chao1", "se.chao1")]))
alpha.Shannon.HMP1 <- rbind(alpha.Shannon.HMP1, as.data.frame(qd.dnaclust_blast_silva111.HMP1.al[,c("names","info","Shannon")]))
alpha.Simpson.HMP1 <- rbind(alpha.Simpson.HMP1, as.data.frame(qd.dnaclust_blast_silva111.HMP1.al[,c("names","info","Simpson")]))

#qd.dnaclust_rdptraining_gg2011.HMP1
qd.dnaclust_rdptraining_gg2011.HMP1.al <- estimate_richness(qd.dnaclust_rdptraining_gg2011.HMP1)
qd.dnaclust_rdptraining_gg2011.HMP1.al$names <- rownames(qd.dnaclust_rdptraining_gg2011.HMP1.al)
qd.dnaclust_rdptraining_gg2011.HMP1.al$info <- "qd.dnaclust_rdptraining_gg2011"
alpha.Chao1.HMP1 <- rbind(alpha.Chao1.HMP1, as.data.frame(qd.dnaclust_rdptraining_gg2011.HMP1.al[,c("names","info","Chao1", "se.chao1")]))
alpha.Shannon.HMP1 <- rbind(alpha.Shannon.HMP1, as.data.frame(qd.dnaclust_rdptraining_gg2011.HMP1.al[,c("names","info","Shannon")]))
alpha.Simpson.HMP1 <- rbind(alpha.Simpson.HMP1, as.data.frame(qd.dnaclust_rdptraining_gg2011.HMP1.al[,c("names","info","Simpson")]))

#qd.dnaclust_rdptraining_gg2013.HMP1
qd.dnaclust_rdptraining_gg2013.HMP1.al <- estimate_richness(qd.dnaclust_rdptraining_gg2013.HMP1)
qd.dnaclust_rdptraining_gg2013.HMP1.al$names <- rownames(qd.dnaclust_rdptraining_gg2013.HMP1.al)
qd.dnaclust_rdptraining_gg2013.HMP1.al$info <- "qd.dnaclust_rdptraining_gg2013"
alpha.Chao1.HMP1 <- rbind(alpha.Chao1.HMP1, as.data.frame(qd.dnaclust_rdptraining_gg2013.HMP1.al[,c("names","info","Chao1", "se.chao1")]))
alpha.Shannon.HMP1 <- rbind(alpha.Shannon.HMP1, as.data.frame(qd.dnaclust_rdptraining_gg2013.HMP1.al[,c("names","info","Shannon")]))
alpha.Simpson.HMP1 <- rbind(alpha.Simpson.HMP1, as.data.frame(qd.dnaclust_rdptraining_gg2013.HMP1.al[,c("names","info","Simpson")]))

#qd.dnaclust_rdptraining_silva111.HMP1
qd.dnaclust_rdptraining_silva111.HMP1.al <- estimate_richness(qd.dnaclust_rdptraining_silva111.HMP1)
qd.dnaclust_rdptraining_silva111.HMP1.al$names <- rownames(qd.dnaclust_rdptraining_silva111.HMP1.al)
qd.dnaclust_rdptraining_silva111.HMP1.al$info <- "qd.dnaclust_rdptraining_silva111"
alpha.Chao1.HMP1 <- rbind(alpha.Chao1.HMP1, as.data.frame(qd.dnaclust_rdptraining_silva111.HMP1.al[,c("names","info","Chao1", "se.chao1")]))
alpha.Shannon.HMP1 <- rbind(alpha.Shannon.HMP1, as.data.frame(qd.dnaclust_rdptraining_silva111.HMP1.al[,c("names","info","Shannon")]))
alpha.Simpson.HMP1 <- rbind(alpha.Simpson.HMP1, as.data.frame(qd.dnaclust_rdptraining_silva111.HMP1.al[,c("names","info","Simpson")]))

#qd.uclust_blast_gg2011.HMP1
qd.uclust_blast_gg2011.HMP1.al <- estimate_richness(qd.uclust_blast_gg2011.HMP1)
qd.uclust_blast_gg2011.HMP1.al$names <- rownames(qd.uclust_blast_gg2011.HMP1.al)
qd.uclust_blast_gg2011.HMP1.al$info <- "qd.uclust_blast_gg2011"
alpha.Chao1.HMP1 <- rbind(alpha.Chao1.HMP1, as.data.frame(qd.uclust_blast_gg2011.HMP1.al[,c("names","info","Chao1", "se.chao1")]))
alpha.Shannon.HMP1 <- rbind(alpha.Shannon.HMP1, as.data.frame(qd.uclust_blast_gg2011.HMP1.al[,c("names","info","Shannon")]))
alpha.Simpson.HMP1 <- rbind(alpha.Simpson.HMP1, as.data.frame(qd.uclust_blast_gg2011.HMP1.al[,c("names","info","Simpson")]))

#qd.uclust_blast_gg2013.HMP1
qd.uclust_blast_gg2013.HMP1.al <- estimate_richness(qd.uclust_blast_gg2013.HMP1)
qd.uclust_blast_gg2013.HMP1.al$names <- rownames(qd.uclust_blast_gg2013.HMP1.al)
qd.uclust_blast_gg2013.HMP1.al$info <- "qd.uclust_blast_gg2013"
alpha.Chao1.HMP1 <- rbind(alpha.Chao1.HMP1, as.data.frame(qd.uclust_blast_gg2013.HMP1.al[,c("names","info","Chao1", "se.chao1")]))
alpha.Shannon.HMP1 <- rbind(alpha.Shannon.HMP1, as.data.frame(qd.uclust_blast_gg2013.HMP1.al[,c("names","info","Shannon")]))
alpha.Simpson.HMP1 <- rbind(alpha.Simpson.HMP1, as.data.frame(qd.uclust_blast_gg2013.HMP1.al[,c("names","info","Simpson")]))

#qd.uclust_blast_silva111.HMP1
qd.uclust_blast_silva111.HMP1.al <- estimate_richness(qd.uclust_blast_silva111.HMP1)
qd.uclust_blast_silva111.HMP1.al$names <- rownames(qd.uclust_blast_silva111.HMP1.al)
qd.uclust_blast_silva111.HMP1.al$info <- "qd.uclust_blast_silva111"
alpha.Chao1.HMP1 <- rbind(alpha.Chao1.HMP1, as.data.frame(qd.uclust_blast_silva111.HMP1.al[,c("names","info","Chao1", "se.chao1")]))
alpha.Shannon.HMP1 <- rbind(alpha.Shannon.HMP1, as.data.frame(qd.uclust_blast_silva111.HMP1.al[,c("names","info","Shannon")]))
alpha.Simpson.HMP1 <- rbind(alpha.Simpson.HMP1, as.data.frame(qd.uclust_blast_silva111.HMP1.al[,c("names","info","Simpson")]))

#qd.uclust_rdptraining_gg2011.HMP1
qd.uclust_rdptraining_gg2011.HMP1.al <- estimate_richness(qd.uclust_rdptraining_gg2011.HMP1)
qd.uclust_rdptraining_gg2011.HMP1.al$names <- rownames(qd.uclust_rdptraining_gg2011.HMP1.al)
qd.uclust_rdptraining_gg2011.HMP1.al$info <- "qd.uclust_rdptraining_gg2011"
alpha.Chao1.HMP1 <- rbind(alpha.Chao1.HMP1, as.data.frame(qd.uclust_rdptraining_gg2011.HMP1.al[,c("names","info","Chao1", "se.chao1")]))
alpha.Shannon.HMP1 <- rbind(alpha.Shannon.HMP1, as.data.frame(qd.uclust_rdptraining_gg2011.HMP1.al[,c("names","info","Shannon")]))
alpha.Simpson.HMP1 <- rbind(alpha.Simpson.HMP1, as.data.frame(qd.uclust_rdptraining_gg2011.HMP1.al[,c("names","info","Simpson")]))

#qd.uclust_rdptraining_gg2013.HMP1
qd.uclust_rdptraining_gg2013.HMP1.al <- estimate_richness(qd.uclust_rdptraining_gg2013.HMP1)
qd.uclust_rdptraining_gg2013.HMP1.al$names <- rownames(qd.uclust_rdptraining_gg2013.HMP1.al)
qd.uclust_rdptraining_gg2013.HMP1.al$info <- "qd.uclust_rdptraining_gg2013"
alpha.Chao1.HMP1 <- rbind(alpha.Chao1.HMP1, as.data.frame(qd.uclust_rdptraining_gg2013.HMP1.al[,c("names","info","Chao1", "se.chao1")]))
alpha.Shannon.HMP1 <- rbind(alpha.Shannon.HMP1, as.data.frame(qd.uclust_rdptraining_gg2013.HMP1.al[,c("names","info","Shannon")]))
alpha.Simpson.HMP1 <- rbind(alpha.Simpson.HMP1, as.data.frame(qd.uclust_rdptraining_gg2013.HMP1.al[,c("names","info","Simpson")]))

#qd.uclust_rdptraining_silva111.HMP1
qd.uclust_rdptraining_silva111.HMP1.al <- estimate_richness(qd.uclust_rdptraining_silva111.HMP1)
qd.uclust_rdptraining_silva111.HMP1.al$names <- rownames(qd.uclust_rdptraining_silva111.HMP1.al)
qd.uclust_rdptraining_silva111.HMP1.al$info <- "qd.uclust_rdptraining_silva111"
alpha.Chao1.HMP1 <- rbind(alpha.Chao1.HMP1, as.data.frame(qd.uclust_rdptraining_silva111.HMP1.al[,c("names","info","Chao1", "se.chao1")]))
alpha.Shannon.HMP1 <- rbind(alpha.Shannon.HMP1, as.data.frame(qd.uclust_rdptraining_silva111.HMP1.al[,c("names","info","Shannon")]))
alpha.Simpson.HMP1 <- rbind(alpha.Simpson.HMP1, as.data.frame(qd.uclust_rdptraining_silva111.HMP1.al[,c("names","info","Simpson")]))

#qd.uclustref_blast_gg2011.HMP1
qd.uclustref_blast_gg2011.HMP1.al <- estimate_richness(qd.uclustref_blast_gg2011.HMP1)
qd.uclustref_blast_gg2011.HMP1.al$names <- rownames(qd.uclustref_blast_gg2011.HMP1.al)
qd.uclustref_blast_gg2011.HMP1.al$info <- "qd.uclustref_blast_gg2011"
alpha.Chao1.HMP1 <- rbind(alpha.Chao1.HMP1, as.data.frame(qd.uclustref_blast_gg2011.HMP1.al[,c("names","info","Chao1", "se.chao1")]))
alpha.Shannon.HMP1 <- rbind(alpha.Shannon.HMP1, as.data.frame(qd.uclustref_blast_gg2011.HMP1.al[,c("names","info","Shannon")]))
alpha.Simpson.HMP1 <- rbind(alpha.Simpson.HMP1, as.data.frame(qd.uclustref_blast_gg2011.HMP1.al[,c("names","info","Simpson")]))

#qd.uclustref_blast_gg2013.HMP1
qd.uclustref_blast_gg2013.HMP1.al <- estimate_richness(qd.uclustref_blast_gg2013.HMP1)
qd.uclustref_blast_gg2013.HMP1.al$names <- rownames(qd.uclustref_blast_gg2013.HMP1.al)
qd.uclustref_blast_gg2013.HMP1.al$info <- "qd.uclustref_blast_gg2013"
alpha.Chao1.HMP1 <- rbind(alpha.Chao1.HMP1, as.data.frame(qd.uclustref_blast_gg2013.HMP1.al[,c("names","info","Chao1", "se.chao1")]))
alpha.Shannon.HMP1 <- rbind(alpha.Shannon.HMP1, as.data.frame(qd.uclustref_blast_gg2013.HMP1.al[,c("names","info","Shannon")]))
alpha.Simpson.HMP1 <- rbind(alpha.Simpson.HMP1, as.data.frame(qd.uclustref_blast_gg2013.HMP1.al[,c("names","info","Simpson")]))

#qd.uclustref_blast_silva111.HMP1
qd.uclustref_blast_silva111.HMP1.al <- estimate_richness(qd.uclustref_blast_silva111.HMP1)
qd.uclustref_blast_silva111.HMP1.al$names <- rownames(qd.uclustref_blast_silva111.HMP1.al)
qd.uclustref_blast_silva111.HMP1.al$info <- "qd.uclustref_blast_silva111"
alpha.Chao1.HMP1 <- rbind(alpha.Chao1.HMP1, as.data.frame(qd.uclustref_blast_silva111.HMP1.al[,c("names","info","Chao1", "se.chao1")]))
alpha.Shannon.HMP1 <- rbind(alpha.Shannon.HMP1, as.data.frame(qd.uclustref_blast_silva111.HMP1.al[,c("names","info","Shannon")]))
alpha.Simpson.HMP1 <- rbind(alpha.Simpson.HMP1, as.data.frame(qd.uclustref_blast_silva111.HMP1.al[,c("names","info","Simpson")]))

#qd.uclustref_rdptraining_gg2011.HMP1
qd.uclustref_rdptraining_gg2011.HMP1.al <- estimate_richness(qd.uclustref_rdptraining_gg2011.HMP1)
qd.uclustref_rdptraining_gg2011.HMP1.al$names <- rownames(qd.uclustref_rdptraining_gg2011.HMP1.al)
qd.uclustref_rdptraining_gg2011.HMP1.al$info <- "qd.uclustref_rdptraining_gg2011"
alpha.Chao1.HMP1 <- rbind(alpha.Chao1.HMP1, as.data.frame(qd.uclustref_rdptraining_gg2011.HMP1.al[,c("names","info","Chao1", "se.chao1")]))
alpha.Shannon.HMP1 <- rbind(alpha.Shannon.HMP1, as.data.frame(qd.uclustref_rdptraining_gg2011.HMP1.al[,c("names","info","Shannon")]))
alpha.Simpson.HMP1 <- rbind(alpha.Simpson.HMP1, as.data.frame(qd.uclustref_rdptraining_gg2011.HMP1.al[,c("names","info","Simpson")]))

#qd.uclustref_rdptraining_gg2013.HMP1
qd.uclustref_rdptraining_gg2013.HMP1.al <- estimate_richness(qd.uclustref_rdptraining_gg2013.HMP1)
qd.uclustref_rdptraining_gg2013.HMP1.al$names <- rownames(qd.uclustref_rdptraining_gg2013.HMP1.al)
qd.uclustref_rdptraining_gg2013.HMP1.al$info <- "qd.uclustref_rdptraining_gg2013"
alpha.Chao1.HMP1 <- rbind(alpha.Chao1.HMP1, as.data.frame(qd.uclustref_rdptraining_gg2013.HMP1.al[,c("names","info","Chao1", "se.chao1")]))
alpha.Shannon.HMP1 <- rbind(alpha.Shannon.HMP1, as.data.frame(qd.uclustref_rdptraining_gg2013.HMP1.al[,c("names","info","Shannon")]))
alpha.Simpson.HMP1 <- rbind(alpha.Simpson.HMP1, as.data.frame(qd.uclustref_rdptraining_gg2013.HMP1.al[,c("names","info","Simpson")]))

#qd.uclustref_rdptraining_silva111.HMP1
qd.uclustref_rdptraining_silva111.HMP1.al <- estimate_richness(qd.uclustref_rdptraining_silva111.HMP1)
qd.uclustref_rdptraining_silva111.HMP1.al$names <- rownames(qd.uclustref_rdptraining_silva111.HMP1.al)
qd.uclustref_rdptraining_silva111.HMP1.al$info <- "qd.uclustref_rdptraining_silva111"
alpha.Chao1.HMP1 <- rbind(alpha.Chao1.HMP1, as.data.frame(qd.uclustref_rdptraining_silva111.HMP1.al[,c("names","info","Chao1", "se.chao1")]))
alpha.Shannon.HMP1 <- rbind(alpha.Shannon.HMP1, as.data.frame(qd.uclustref_rdptraining_silva111.HMP1.al[,c("names","info","Shannon")]))
alpha.Simpson.HMP1 <- rbind(alpha.Simpson.HMP1, as.data.frame(qd.uclustref_rdptraining_silva111.HMP1.al[,c("names","info","Simpson")]))

#qd.uclustrefstrict_blast_gg2011.HMP1
qd.uclustrefstrict_blast_gg2011.HMP1.al <- estimate_richness(qd.uclustrefstrict_blast_gg2011.HMP1)
qd.uclustrefstrict_blast_gg2011.HMP1.al$names <- rownames(qd.uclustrefstrict_blast_gg2011.HMP1.al)
qd.uclustrefstrict_blast_gg2011.HMP1.al$info <- "qd.uclustrefstrict_blast_gg2011"
alpha.Chao1.HMP1 <- rbind(alpha.Chao1.HMP1, as.data.frame(qd.uclustrefstrict_blast_gg2011.HMP1.al[,c("names","info","Chao1", "se.chao1")]))
alpha.Shannon.HMP1 <- rbind(alpha.Shannon.HMP1, as.data.frame(qd.uclustrefstrict_blast_gg2011.HMP1.al[,c("names","info","Shannon")]))
alpha.Simpson.HMP1 <- rbind(alpha.Simpson.HMP1, as.data.frame(qd.uclustrefstrict_blast_gg2011.HMP1.al[,c("names","info","Simpson")]))

#qd.uclustrefstrict_blast_gg2013.HMP1
qd.uclustrefstrict_blast_gg2013.HMP1.al <- estimate_richness(qd.uclustrefstrict_blast_gg2013.HMP1)
qd.uclustrefstrict_blast_gg2013.HMP1.al$names <- rownames(qd.uclustrefstrict_blast_gg2013.HMP1.al)
qd.uclustrefstrict_blast_gg2013.HMP1.al$info <- "qd.uclustrefstrict_blast_gg2013"
alpha.Chao1.HMP1 <- rbind(alpha.Chao1.HMP1, as.data.frame(qd.uclustrefstrict_blast_gg2013.HMP1.al[,c("names","info","Chao1", "se.chao1")]))
alpha.Shannon.HMP1 <- rbind(alpha.Shannon.HMP1, as.data.frame(qd.uclustrefstrict_blast_gg2013.HMP1.al[,c("names","info","Shannon")]))
alpha.Simpson.HMP1 <- rbind(alpha.Simpson.HMP1, as.data.frame(qd.uclustrefstrict_blast_gg2013.HMP1.al[,c("names","info","Simpson")]))

#qd.uclustrefstrict_blast_silva111.HMP1
qd.uclustrefstrict_blast_silva111.HMP1.al <- estimate_richness(qd.uclustrefstrict_blast_silva111.HMP1)
qd.uclustrefstrict_blast_silva111.HMP1.al$names <- rownames(qd.uclustrefstrict_blast_silva111.HMP1.al)
qd.uclustrefstrict_blast_silva111.HMP1.al$info <- "qd.uclustrefstrict_blast_silva111"
alpha.Chao1.HMP1 <- rbind(alpha.Chao1.HMP1, as.data.frame(qd.uclustrefstrict_blast_silva111.HMP1.al[,c("names","info","Chao1", "se.chao1")]))
alpha.Shannon.HMP1 <- rbind(alpha.Shannon.HMP1, as.data.frame(qd.uclustrefstrict_blast_silva111.HMP1.al[,c("names","info","Shannon")]))
alpha.Simpson.HMP1 <- rbind(alpha.Simpson.HMP1, as.data.frame(qd.uclustrefstrict_blast_silva111.HMP1.al[,c("names","info","Simpson")]))

#qd.uclustrefstrict_rdptraining_gg2011.HMP1
qd.uclustrefstrict_rdptraining_gg2011.HMP1.al <- estimate_richness(qd.uclustrefstrict_rdptraining_gg2011.HMP1)
qd.uclustrefstrict_rdptraining_gg2011.HMP1.al$names <- rownames(qd.uclustrefstrict_rdptraining_gg2011.HMP1.al)
qd.uclustrefstrict_rdptraining_gg2011.HMP1.al$info <- "qd.uclustrefstrict_rdptraining_gg2011"
alpha.Chao1.HMP1 <- rbind(alpha.Chao1.HMP1, as.data.frame(qd.uclustrefstrict_rdptraining_gg2011.HMP1.al[,c("names","info","Chao1", "se.chao1")]))
alpha.Shannon.HMP1 <- rbind(alpha.Shannon.HMP1, as.data.frame(qd.uclustrefstrict_rdptraining_gg2011.HMP1.al[,c("names","info","Shannon")]))
alpha.Simpson.HMP1 <- rbind(alpha.Simpson.HMP1, as.data.frame(qd.uclustrefstrict_rdptraining_gg2011.HMP1.al[,c("names","info","Simpson")]))

#qd.uclustrefstrict_rdptraining_gg2013.HMP1
qd.uclustrefstrict_rdptraining_gg2013.HMP1.al <- estimate_richness(qd.uclustrefstrict_rdptraining_gg2013.HMP1)
qd.uclustrefstrict_rdptraining_gg2013.HMP1.al$names <- rownames(qd.uclustrefstrict_rdptraining_gg2013.HMP1.al)
qd.uclustrefstrict_rdptraining_gg2013.HMP1.al$info <- "qd.uclustrefstrict_rdptraining_gg2013"
alpha.Chao1.HMP1 <- rbind(alpha.Chao1.HMP1, as.data.frame(qd.uclustrefstrict_rdptraining_gg2013.HMP1.al[,c("names","info","Chao1", "se.chao1")]))
alpha.Shannon.HMP1 <- rbind(alpha.Shannon.HMP1, as.data.frame(qd.uclustrefstrict_rdptraining_gg2013.HMP1.al[,c("names","info","Shannon")]))
alpha.Simpson.HMP1 <- rbind(alpha.Simpson.HMP1, as.data.frame(qd.uclustrefstrict_rdptraining_gg2013.HMP1.al[,c("names","info","Simpson")]))

#qd.uclustrefstrict_rdptraining_silva111.HMP1
qd.uclustrefstrict_rdptraining_silva111.HMP1.al <- estimate_richness(qd.uclustrefstrict_rdptraining_silva111.HMP1)
qd.uclustrefstrict_rdptraining_silva111.HMP1.al$names <- rownames(qd.uclustrefstrict_rdptraining_silva111.HMP1.al)
qd.uclustrefstrict_rdptraining_silva111.HMP1.al$info <- "qd.uclustrefstrict_rdptraining_silva111"
alpha.Chao1.HMP1 <- rbind(alpha.Chao1.HMP1, as.data.frame(qd.uclustrefstrict_rdptraining_silva111.HMP1.al[,c("names","info","Chao1", "se.chao1")]))
alpha.Shannon.HMP1 <- rbind(alpha.Shannon.HMP1, as.data.frame(qd.uclustrefstrict_rdptraining_silva111.HMP1.al[,c("names","info","Shannon")]))
alpha.Simpson.HMP1 <- rbind(alpha.Simpson.HMP1, as.data.frame(qd.uclustrefstrict_rdptraining_silva111.HMP1.al[,c("names","info","Simpson")]))

#qd.uparse_blast_gg2011.HMP1
qd.uparse_blast_gg2011.HMP1.al <- estimate_richness(qd.uparse_blast_gg2011.HMP1)
qd.uparse_blast_gg2011.HMP1.al$names <- rownames(qd.uparse_blast_gg2011.HMP1.al)
qd.uparse_blast_gg2011.HMP1.al$info <- "qd.uparse_blast_gg2011"
alpha.Chao1.HMP1 <- rbind(alpha.Chao1.HMP1, as.data.frame(qd.uparse_blast_gg2011.HMP1.al[,c("names","info","Chao1", "se.chao1")]))
alpha.Shannon.HMP1 <- rbind(alpha.Shannon.HMP1, as.data.frame(qd.uparse_blast_gg2011.HMP1.al[,c("names","info","Shannon")]))
alpha.Simpson.HMP1 <- rbind(alpha.Simpson.HMP1, as.data.frame(qd.uparse_blast_gg2011.HMP1.al[,c("names","info","Simpson")]))

#qd.uparse_blast_gg2013.HMP1
qd.uparse_blast_gg2013.HMP1.al <- estimate_richness(qd.uparse_blast_gg2013.HMP1)
qd.uparse_blast_gg2013.HMP1.al$names <- rownames(qd.uparse_blast_gg2013.HMP1.al)
qd.uparse_blast_gg2013.HMP1.al$info <- "qd.uparse_blast_gg2013"
alpha.Chao1.HMP1 <- rbind(alpha.Chao1.HMP1, as.data.frame(qd.uparse_blast_gg2013.HMP1.al[,c("names","info","Chao1", "se.chao1")]))
alpha.Shannon.HMP1 <- rbind(alpha.Shannon.HMP1, as.data.frame(qd.uparse_blast_gg2013.HMP1.al[,c("names","info","Shannon")]))
alpha.Simpson.HMP1 <- rbind(alpha.Simpson.HMP1, as.data.frame(qd.uparse_blast_gg2013.HMP1.al[,c("names","info","Simpson")]))

#qd.uparse_blast_silva111.HMP1
qd.uparse_blast_silva111.HMP1.al <- estimate_richness(qd.uparse_blast_silva111.HMP1)
qd.uparse_blast_silva111.HMP1.al$names <- rownames(qd.uparse_blast_silva111.HMP1.al)
qd.uparse_blast_silva111.HMP1.al$info <- "qd.uparse_blast_silva111"
alpha.Chao1.HMP1 <- rbind(alpha.Chao1.HMP1, as.data.frame(qd.uparse_blast_silva111.HMP1.al[,c("names","info","Chao1", "se.chao1")]))
alpha.Shannon.HMP1 <- rbind(alpha.Shannon.HMP1, as.data.frame(qd.uparse_blast_silva111.HMP1.al[,c("names","info","Shannon")]))
alpha.Simpson.HMP1 <- rbind(alpha.Simpson.HMP1, as.data.frame(qd.uparse_blast_silva111.HMP1.al[,c("names","info","Simpson")]))

#qd.uparse_rdptraining_gg2011.HMP1
qd.uparse_rdptraining_gg2011.HMP1.al <- estimate_richness(qd.uparse_rdptraining_gg2011.HMP1)
qd.uparse_rdptraining_gg2011.HMP1.al$names <- rownames(qd.uparse_rdptraining_gg2011.HMP1.al)
qd.uparse_rdptraining_gg2011.HMP1.al$info <- "qd.uparse_rdptraining_gg2011"
alpha.Chao1.HMP1 <- rbind(alpha.Chao1.HMP1, as.data.frame(qd.uparse_rdptraining_gg2011.HMP1.al[,c("names","info","Chao1", "se.chao1")]))
alpha.Shannon.HMP1 <- rbind(alpha.Shannon.HMP1, as.data.frame(qd.uparse_rdptraining_gg2011.HMP1.al[,c("names","info","Shannon")]))
alpha.Simpson.HMP1 <- rbind(alpha.Simpson.HMP1, as.data.frame(qd.uparse_rdptraining_gg2011.HMP1.al[,c("names","info","Simpson")]))

#qd.uparse_rdptraining_gg2013.HMP1
qd.uparse_rdptraining_gg2013.HMP1.al <- estimate_richness(qd.uparse_rdptraining_gg2013.HMP1)
qd.uparse_rdptraining_gg2013.HMP1.al$names <- rownames(qd.uparse_rdptraining_gg2013.HMP1.al)
qd.uparse_rdptraining_gg2013.HMP1.al$info <- "qd.uparse_rdptraining_gg2013"
alpha.Chao1.HMP1 <- rbind(alpha.Chao1.HMP1, as.data.frame(qd.uparse_rdptraining_gg2013.HMP1.al[,c("names","info","Chao1", "se.chao1")]))
alpha.Shannon.HMP1 <- rbind(alpha.Shannon.HMP1, as.data.frame(qd.uparse_rdptraining_gg2013.HMP1.al[,c("names","info","Shannon")]))
alpha.Simpson.HMP1 <- rbind(alpha.Simpson.HMP1, as.data.frame(qd.uparse_rdptraining_gg2013.HMP1.al[,c("names","info","Simpson")]))

#qd.uparse_rdptraining_silva111.HMP1
qd.uparse_rdptraining_silva111.HMP1.al <- estimate_richness(qd.uparse_rdptraining_silva111.HMP1)
qd.uparse_rdptraining_silva111.HMP1.al$names <- rownames(qd.uparse_rdptraining_silva111.HMP1.al)
qd.uparse_rdptraining_silva111.HMP1.al$info <- "qd.uparse_rdptraining_silva111"
alpha.Chao1.HMP1 <- rbind(alpha.Chao1.HMP1, as.data.frame(qd.uparse_rdptraining_silva111.HMP1.al[,c("names","info","Chao1", "se.chao1")]))
alpha.Shannon.HMP1 <- rbind(alpha.Shannon.HMP1, as.data.frame(qd.uparse_rdptraining_silva111.HMP1.al[,c("names","info","Shannon")]))
alpha.Simpson.HMP1 <- rbind(alpha.Simpson.HMP1, as.data.frame(qd.uparse_rdptraining_silva111.HMP1.al[,c("names","info","Simpson")]))

###HMP2###
#qd.abundantotu_blast_gg2011.HMP2
qd.abundantotu_blast_gg2011.HMP2.al <- estimate_richness(qd.abundantotu_blast_gg2011.HMP2)
qd.abundantotu_blast_gg2011.HMP2.al$names <- rownames(qd.abundantotu_blast_gg2011.HMP2.al)
qd.abundantotu_blast_gg2011.HMP2.al$info <- "qd.abundantotu_blast_gg2011"
#Setup dataframes on first sample
alpha.Chao1.HMP2 <- as.data.frame(qd.abundantotu_blast_gg2011.HMP2.al[,c("names","info","Chao1", "se.chao1")])
alpha.Shannon.HMP2 <- as.data.frame(qd.abundantotu_blast_gg2011.HMP2.al[,c("names","info","Shannon")])
alpha.Simpson.HMP2 <- as.data.frame(qd.abundantotu_blast_gg2011.HMP2.al[,c("names","info","Simpson")])

#qd.abundantotu_blast_gg2013.HMP2
qd.abundantotu_blast_gg2013.HMP2.al <- estimate_richness(qd.abundantotu_blast_gg2013.HMP2)
qd.abundantotu_blast_gg2013.HMP2.al$names <- rownames(qd.abundantotu_blast_gg2013.HMP2.al)
qd.abundantotu_blast_gg2013.HMP2.al$info <- "qd.abundantotu_blast_gg2013"
alpha.Chao1.HMP2 <- rbind(alpha.Chao1.HMP2, as.data.frame(qd.abundantotu_blast_gg2013.HMP2.al[,c("names","info","Chao1", "se.chao1")]))
alpha.Shannon.HMP2 <- rbind(alpha.Shannon.HMP2, as.data.frame(qd.abundantotu_blast_gg2013.HMP2.al[,c("names","info","Shannon")]))
alpha.Simpson.HMP2 <- rbind(alpha.Simpson.HMP2, as.data.frame(qd.abundantotu_blast_gg2013.HMP2.al[,c("names","info","Simpson")]))

#qd.abundantotu_blast_silva111.HMP2
qd.abundantotu_blast_silva111.HMP2.al <- estimate_richness(qd.abundantotu_blast_silva111.HMP2)
qd.abundantotu_blast_silva111.HMP2.al$names <- rownames(qd.abundantotu_blast_silva111.HMP2.al)
qd.abundantotu_blast_silva111.HMP2.al$info <- "qd.abundantotu_blast_silva111"
alpha.Chao1.HMP2 <- rbind(alpha.Chao1.HMP2, as.data.frame(qd.abundantotu_blast_silva111.HMP2.al[,c("names","info","Chao1", "se.chao1")]))
alpha.Shannon.HMP2 <- rbind(alpha.Shannon.HMP2, as.data.frame(qd.abundantotu_blast_silva111.HMP2.al[,c("names","info","Shannon")]))
alpha.Simpson.HMP2 <- rbind(alpha.Simpson.HMP2, as.data.frame(qd.abundantotu_blast_silva111.HMP2.al[,c("names","info","Simpson")]))

#qd.abundantotu_rdptraining_gg2011.HMP2
qd.abundantotu_rdptraining_gg2011.HMP2.al <- estimate_richness(qd.abundantotu_rdptraining_gg2011.HMP2)
qd.abundantotu_rdptraining_gg2011.HMP2.al$names <- rownames(qd.abundantotu_rdptraining_gg2011.HMP2.al)
qd.abundantotu_rdptraining_gg2011.HMP2.al$info <- "qd.abundantotu_rdptraining_gg2011"
alpha.Chao1.HMP2 <- rbind(alpha.Chao1.HMP2, as.data.frame(qd.abundantotu_rdptraining_gg2011.HMP2.al[,c("names","info","Chao1", "se.chao1")]))
alpha.Shannon.HMP2 <- rbind(alpha.Shannon.HMP2, as.data.frame(qd.abundantotu_rdptraining_gg2011.HMP2.al[,c("names","info","Shannon")]))
alpha.Simpson.HMP2 <- rbind(alpha.Simpson.HMP2, as.data.frame(qd.abundantotu_rdptraining_gg2011.HMP2.al[,c("names","info","Simpson")]))

#qd.abundantotu_rdptraining_gg2013.HMP2
qd.abundantotu_rdptraining_gg2013.HMP2.al <- estimate_richness(qd.abundantotu_rdptraining_gg2013.HMP2)
qd.abundantotu_rdptraining_gg2013.HMP2.al$names <- rownames(qd.abundantotu_rdptraining_gg2013.HMP2.al)
qd.abundantotu_rdptraining_gg2013.HMP2.al$info <- "qd.abundantotu_rdptraining_gg2013"
alpha.Chao1.HMP2 <- rbind(alpha.Chao1.HMP2, as.data.frame(qd.abundantotu_rdptraining_gg2013.HMP2.al[,c("names","info","Chao1", "se.chao1")]))
alpha.Shannon.HMP2 <- rbind(alpha.Shannon.HMP2, as.data.frame(qd.abundantotu_rdptraining_gg2013.HMP2.al[,c("names","info","Shannon")]))
alpha.Simpson.HMP2 <- rbind(alpha.Simpson.HMP2, as.data.frame(qd.abundantotu_rdptraining_gg2013.HMP2.al[,c("names","info","Simpson")]))

#qd.abundantotu_rdptraining_silva111.HMP2
qd.abundantotu_rdptraining_silva111.HMP2.al <- estimate_richness(qd.abundantotu_rdptraining_silva111.HMP2)
qd.abundantotu_rdptraining_silva111.HMP2.al$names <- rownames(qd.abundantotu_rdptraining_silva111.HMP2.al)
qd.abundantotu_rdptraining_silva111.HMP2.al$info <- "qd.abundantotu_rdptraining_silva111"
alpha.Chao1.HMP2 <- rbind(alpha.Chao1.HMP2, as.data.frame(qd.abundantotu_rdptraining_silva111.HMP2.al[,c("names","info","Chao1", "se.chao1")]))
alpha.Shannon.HMP2 <- rbind(alpha.Shannon.HMP2, as.data.frame(qd.abundantotu_rdptraining_silva111.HMP2.al[,c("names","info","Shannon")]))
alpha.Simpson.HMP2 <- rbind(alpha.Simpson.HMP2, as.data.frame(qd.abundantotu_rdptraining_silva111.HMP2.al[,c("names","info","Simpson")]))

#qd.blast_blast_gg2011.HMP2
qd.blast_blast_gg2011.HMP2.al <- estimate_richness(qd.blast_blast_gg2011.HMP2)
qd.blast_blast_gg2011.HMP2.al$names <- rownames(qd.blast_blast_gg2011.HMP2.al)
qd.blast_blast_gg2011.HMP2.al$info <- "qd.blast_blast_gg2011"
alpha.Chao1.HMP2 <- rbind(alpha.Chao1.HMP2, as.data.frame(qd.blast_blast_gg2011.HMP2.al[,c("names","info","Chao1", "se.chao1")]))
alpha.Shannon.HMP2 <- rbind(alpha.Shannon.HMP2, as.data.frame(qd.blast_blast_gg2011.HMP2.al[,c("names","info","Shannon")]))
alpha.Simpson.HMP2 <- rbind(alpha.Simpson.HMP2, as.data.frame(qd.blast_blast_gg2011.HMP2.al[,c("names","info","Simpson")]))

#qd.blast_blast_gg2013.HMP2
qd.blast_blast_gg2013.HMP2.al <- estimate_richness(qd.blast_blast_gg2013.HMP2)
qd.blast_blast_gg2013.HMP2.al$names <- rownames(qd.blast_blast_gg2013.HMP2.al)
qd.blast_blast_gg2013.HMP2.al$info <- "qd.blast_blast_gg2013"
alpha.Chao1.HMP2 <- rbind(alpha.Chao1.HMP2, as.data.frame(qd.blast_blast_gg2013.HMP2.al[,c("names","info","Chao1", "se.chao1")]))
alpha.Shannon.HMP2 <- rbind(alpha.Shannon.HMP2, as.data.frame(qd.blast_blast_gg2013.HMP2.al[,c("names","info","Shannon")]))
alpha.Simpson.HMP2 <- rbind(alpha.Simpson.HMP2, as.data.frame(qd.blast_blast_gg2013.HMP2.al[,c("names","info","Simpson")]))

#qd.blast_blast_silva111.HMP2
qd.blast_blast_silva111.HMP2.al <- estimate_richness(qd.blast_blast_silva111.HMP2)
qd.blast_blast_silva111.HMP2.al$names <- rownames(qd.blast_blast_silva111.HMP2.al)
qd.blast_blast_silva111.HMP2.al$info <- "qd.blast_blast_silva111"
alpha.Chao1.HMP2 <- rbind(alpha.Chao1.HMP2, as.data.frame(qd.blast_blast_silva111.HMP2.al[,c("names","info","Chao1", "se.chao1")]))
alpha.Shannon.HMP2 <- rbind(alpha.Shannon.HMP2, as.data.frame(qd.blast_blast_silva111.HMP2.al[,c("names","info","Shannon")]))
alpha.Simpson.HMP2 <- rbind(alpha.Simpson.HMP2, as.data.frame(qd.blast_blast_silva111.HMP2.al[,c("names","info","Simpson")]))

#qd.blast_rdptraining_gg2011.HMP2
qd.blast_rdptraining_gg2011.HMP2.al <- estimate_richness(qd.blast_rdptraining_gg2011.HMP2)
qd.blast_rdptraining_gg2011.HMP2.al$names <- rownames(qd.blast_rdptraining_gg2011.HMP2.al)
qd.blast_rdptraining_gg2011.HMP2.al$info <- "qd.blast_rdptraining_gg2011"
alpha.Chao1.HMP2 <- rbind(alpha.Chao1.HMP2, as.data.frame(qd.blast_rdptraining_gg2011.HMP2.al[,c("names","info","Chao1", "se.chao1")]))
alpha.Shannon.HMP2 <- rbind(alpha.Shannon.HMP2, as.data.frame(qd.blast_rdptraining_gg2011.HMP2.al[,c("names","info","Shannon")]))
alpha.Simpson.HMP2 <- rbind(alpha.Simpson.HMP2, as.data.frame(qd.blast_rdptraining_gg2011.HMP2.al[,c("names","info","Simpson")]))

#qd.blast_rdptraining_gg2013.HMP2
qd.blast_rdptraining_gg2013.HMP2.al <- estimate_richness(qd.blast_rdptraining_gg2013.HMP2)
qd.blast_rdptraining_gg2013.HMP2.al$names <- rownames(qd.blast_rdptraining_gg2013.HMP2.al)
qd.blast_rdptraining_gg2013.HMP2.al$info <- "qd.blast_rdptraining_gg2013"
alpha.Chao1.HMP2 <- rbind(alpha.Chao1.HMP2, as.data.frame(qd.blast_rdptraining_gg2013.HMP2.al[,c("names","info","Chao1", "se.chao1")]))
alpha.Shannon.HMP2 <- rbind(alpha.Shannon.HMP2, as.data.frame(qd.blast_rdptraining_gg2013.HMP2.al[,c("names","info","Shannon")]))
alpha.Simpson.HMP2 <- rbind(alpha.Simpson.HMP2, as.data.frame(qd.blast_rdptraining_gg2013.HMP2.al[,c("names","info","Simpson")]))

#qd.blast_rdptraining_silva111.HMP2
qd.blast_rdptraining_silva111.HMP2.al <- estimate_richness(qd.blast_rdptraining_silva111.HMP2)
qd.blast_rdptraining_silva111.HMP2.al$names <- rownames(qd.blast_rdptraining_silva111.HMP2.al)
qd.blast_rdptraining_silva111.HMP2.al$info <- "qd.blast_rdptraining_silva111"
alpha.Chao1.HMP2 <- rbind(alpha.Chao1.HMP2, as.data.frame(qd.blast_rdptraining_silva111.HMP2.al[,c("names","info","Chao1", "se.chao1")]))
alpha.Shannon.HMP2 <- rbind(alpha.Shannon.HMP2, as.data.frame(qd.blast_rdptraining_silva111.HMP2.al[,c("names","info","Shannon")]))
alpha.Simpson.HMP2 <- rbind(alpha.Simpson.HMP2, as.data.frame(qd.blast_rdptraining_silva111.HMP2.al[,c("names","info","Simpson")]))

#qd.cdhit_blast_gg2011.HMP2
qd.cdhit_blast_gg2011.HMP2.al <- estimate_richness(qd.cdhit_blast_gg2011.HMP2)
qd.cdhit_blast_gg2011.HMP2.al$names <- rownames(qd.cdhit_blast_gg2011.HMP2.al)
qd.cdhit_blast_gg2011.HMP2.al$info <- "qd.cdhit_blast_gg2011"
alpha.Chao1.HMP2 <- rbind(alpha.Chao1.HMP2, as.data.frame(qd.cdhit_blast_gg2011.HMP2.al[,c("names","info","Chao1", "se.chao1")]))
alpha.Shannon.HMP2 <- rbind(alpha.Shannon.HMP2, as.data.frame(qd.cdhit_blast_gg2011.HMP2.al[,c("names","info","Shannon")]))
alpha.Simpson.HMP2 <- rbind(alpha.Simpson.HMP2, as.data.frame(qd.cdhit_blast_gg2011.HMP2.al[,c("names","info","Simpson")]))

#qd.cdhit_blast_gg2013.HMP2
qd.cdhit_blast_gg2013.HMP2.al <- estimate_richness(qd.cdhit_blast_gg2013.HMP2)
qd.cdhit_blast_gg2013.HMP2.al$names <- rownames(qd.cdhit_blast_gg2013.HMP2.al)
qd.cdhit_blast_gg2013.HMP2.al$info <- "qd.cdhit_blast_gg2013"
alpha.Chao1.HMP2 <- rbind(alpha.Chao1.HMP2, as.data.frame(qd.cdhit_blast_gg2013.HMP2.al[,c("names","info","Chao1", "se.chao1")]))
alpha.Shannon.HMP2 <- rbind(alpha.Shannon.HMP2, as.data.frame(qd.cdhit_blast_gg2013.HMP2.al[,c("names","info","Shannon")]))
alpha.Simpson.HMP2 <- rbind(alpha.Simpson.HMP2, as.data.frame(qd.cdhit_blast_gg2013.HMP2.al[,c("names","info","Simpson")]))

#qd.cdhit_blast_silva111.HMP2
qd.cdhit_blast_silva111.HMP2.al <- estimate_richness(qd.cdhit_blast_silva111.HMP2)
qd.cdhit_blast_silva111.HMP2.al$names <- rownames(qd.cdhit_blast_silva111.HMP2.al)
qd.cdhit_blast_silva111.HMP2.al$info <- "qd.cdhit_blast_silva111"
alpha.Chao1.HMP2 <- rbind(alpha.Chao1.HMP2, as.data.frame(qd.cdhit_blast_silva111.HMP2.al[,c("names","info","Chao1", "se.chao1")]))
alpha.Shannon.HMP2 <- rbind(alpha.Shannon.HMP2, as.data.frame(qd.cdhit_blast_silva111.HMP2.al[,c("names","info","Shannon")]))
alpha.Simpson.HMP2 <- rbind(alpha.Simpson.HMP2, as.data.frame(qd.cdhit_blast_silva111.HMP2.al[,c("names","info","Simpson")]))

#qd.cdhit_rdptraining_gg2011.HMP2
qd.cdhit_rdptraining_gg2011.HMP2.al <- estimate_richness(qd.cdhit_rdptraining_gg2011.HMP2)
qd.cdhit_rdptraining_gg2011.HMP2.al$names <- rownames(qd.cdhit_rdptraining_gg2011.HMP2.al)
qd.cdhit_rdptraining_gg2011.HMP2.al$info <- "qd.cdhit_rdptraining_gg2011"
alpha.Chao1.HMP2 <- rbind(alpha.Chao1.HMP2, as.data.frame(qd.cdhit_rdptraining_gg2011.HMP2.al[,c("names","info","Chao1", "se.chao1")]))
alpha.Shannon.HMP2 <- rbind(alpha.Shannon.HMP2, as.data.frame(qd.cdhit_rdptraining_gg2011.HMP2.al[,c("names","info","Shannon")]))
alpha.Simpson.HMP2 <- rbind(alpha.Simpson.HMP2, as.data.frame(qd.cdhit_rdptraining_gg2011.HMP2.al[,c("names","info","Simpson")]))

#qd.cdhit_rdptraining_gg2013.HMP2
qd.cdhit_rdptraining_gg2013.HMP2.al <- estimate_richness(qd.cdhit_rdptraining_gg2013.HMP2)
qd.cdhit_rdptraining_gg2013.HMP2.al$names <- rownames(qd.cdhit_rdptraining_gg2013.HMP2.al)
qd.cdhit_rdptraining_gg2013.HMP2.al$info <- "qd.cdhit_rdptraining_gg2013"
alpha.Chao1.HMP2 <- rbind(alpha.Chao1.HMP2, as.data.frame(qd.cdhit_rdptraining_gg2013.HMP2.al[,c("names","info","Chao1", "se.chao1")]))
alpha.Shannon.HMP2 <- rbind(alpha.Shannon.HMP2, as.data.frame(qd.cdhit_rdptraining_gg2013.HMP2.al[,c("names","info","Shannon")]))
alpha.Simpson.HMP2 <- rbind(alpha.Simpson.HMP2, as.data.frame(qd.cdhit_rdptraining_gg2013.HMP2.al[,c("names","info","Simpson")]))

#qd.cdhit_rdptraining_silva111.HMP2
qd.cdhit_rdptraining_silva111.HMP2.al <- estimate_richness(qd.cdhit_rdptraining_silva111.HMP2)
qd.cdhit_rdptraining_silva111.HMP2.al$names <- rownames(qd.cdhit_rdptraining_silva111.HMP2.al)
qd.cdhit_rdptraining_silva111.HMP2.al$info <- "qd.cdhit_rdptraining_silva111"
alpha.Chao1.HMP2 <- rbind(alpha.Chao1.HMP2, as.data.frame(qd.cdhit_rdptraining_silva111.HMP2.al[,c("names","info","Chao1", "se.chao1")]))
alpha.Shannon.HMP2 <- rbind(alpha.Shannon.HMP2, as.data.frame(qd.cdhit_rdptraining_silva111.HMP2.al[,c("names","info","Shannon")]))
alpha.Simpson.HMP2 <- rbind(alpha.Simpson.HMP2, as.data.frame(qd.cdhit_rdptraining_silva111.HMP2.al[,c("names","info","Simpson")]))

#qd.dnaclust_blast_gg2011.HMP2
qd.dnaclust_blast_gg2011.HMP2.al <- estimate_richness(qd.dnaclust_blast_gg2011.HMP2)
qd.dnaclust_blast_gg2011.HMP2.al$names <- rownames(qd.dnaclust_blast_gg2011.HMP2.al)
qd.dnaclust_blast_gg2011.HMP2.al$info <- "qd.dnaclust_blast_gg2011"
alpha.Chao1.HMP2 <- rbind(alpha.Chao1.HMP2, as.data.frame(qd.dnaclust_blast_gg2011.HMP2.al[,c("names","info","Chao1", "se.chao1")]))
alpha.Shannon.HMP2 <- rbind(alpha.Shannon.HMP2, as.data.frame(qd.dnaclust_blast_gg2011.HMP2.al[,c("names","info","Shannon")]))
alpha.Simpson.HMP2 <- rbind(alpha.Simpson.HMP2, as.data.frame(qd.dnaclust_blast_gg2011.HMP2.al[,c("names","info","Simpson")]))

#qd.dnaclust_blast_gg2013.HMP2
qd.dnaclust_blast_gg2013.HMP2.al <- estimate_richness(qd.dnaclust_blast_gg2013.HMP2)
qd.dnaclust_blast_gg2013.HMP2.al$names <- rownames(qd.dnaclust_blast_gg2013.HMP2.al)
qd.dnaclust_blast_gg2013.HMP2.al$info <- "qd.dnaclust_blast_gg2013"
alpha.Chao1.HMP2 <- rbind(alpha.Chao1.HMP2, as.data.frame(qd.dnaclust_blast_gg2013.HMP2.al[,c("names","info","Chao1", "se.chao1")]))
alpha.Shannon.HMP2 <- rbind(alpha.Shannon.HMP2, as.data.frame(qd.dnaclust_blast_gg2013.HMP2.al[,c("names","info","Shannon")]))
alpha.Simpson.HMP2 <- rbind(alpha.Simpson.HMP2, as.data.frame(qd.dnaclust_blast_gg2013.HMP2.al[,c("names","info","Simpson")]))

#qd.dnaclust_blast_silva111.HMP2
qd.dnaclust_blast_silva111.HMP2.al <- estimate_richness(qd.dnaclust_blast_silva111.HMP2)
qd.dnaclust_blast_silva111.HMP2.al$names <- rownames(qd.dnaclust_blast_silva111.HMP2.al)
qd.dnaclust_blast_silva111.HMP2.al$info <- "qd.dnaclust_blast_silva111"
alpha.Chao1.HMP2 <- rbind(alpha.Chao1.HMP2, as.data.frame(qd.dnaclust_blast_silva111.HMP2.al[,c("names","info","Chao1", "se.chao1")]))
alpha.Shannon.HMP2 <- rbind(alpha.Shannon.HMP2, as.data.frame(qd.dnaclust_blast_silva111.HMP2.al[,c("names","info","Shannon")]))
alpha.Simpson.HMP2 <- rbind(alpha.Simpson.HMP2, as.data.frame(qd.dnaclust_blast_silva111.HMP2.al[,c("names","info","Simpson")]))

#qd.dnaclust_rdptraining_gg2011.HMP2
qd.dnaclust_rdptraining_gg2011.HMP2.al <- estimate_richness(qd.dnaclust_rdptraining_gg2011.HMP2)
qd.dnaclust_rdptraining_gg2011.HMP2.al$names <- rownames(qd.dnaclust_rdptraining_gg2011.HMP2.al)
qd.dnaclust_rdptraining_gg2011.HMP2.al$info <- "qd.dnaclust_rdptraining_gg2011"
alpha.Chao1.HMP2 <- rbind(alpha.Chao1.HMP2, as.data.frame(qd.dnaclust_rdptraining_gg2011.HMP2.al[,c("names","info","Chao1", "se.chao1")]))
alpha.Shannon.HMP2 <- rbind(alpha.Shannon.HMP2, as.data.frame(qd.dnaclust_rdptraining_gg2011.HMP2.al[,c("names","info","Shannon")]))
alpha.Simpson.HMP2 <- rbind(alpha.Simpson.HMP2, as.data.frame(qd.dnaclust_rdptraining_gg2011.HMP2.al[,c("names","info","Simpson")]))

#qd.dnaclust_rdptraining_gg2013.HMP2
qd.dnaclust_rdptraining_gg2013.HMP2.al <- estimate_richness(qd.dnaclust_rdptraining_gg2013.HMP2)
qd.dnaclust_rdptraining_gg2013.HMP2.al$names <- rownames(qd.dnaclust_rdptraining_gg2013.HMP2.al)
qd.dnaclust_rdptraining_gg2013.HMP2.al$info <- "qd.dnaclust_rdptraining_gg2013"
alpha.Chao1.HMP2 <- rbind(alpha.Chao1.HMP2, as.data.frame(qd.dnaclust_rdptraining_gg2013.HMP2.al[,c("names","info","Chao1", "se.chao1")]))
alpha.Shannon.HMP2 <- rbind(alpha.Shannon.HMP2, as.data.frame(qd.dnaclust_rdptraining_gg2013.HMP2.al[,c("names","info","Shannon")]))
alpha.Simpson.HMP2 <- rbind(alpha.Simpson.HMP2, as.data.frame(qd.dnaclust_rdptraining_gg2013.HMP2.al[,c("names","info","Simpson")]))

#qd.dnaclust_rdptraining_silva111.HMP2
qd.dnaclust_rdptraining_silva111.HMP2.al <- estimate_richness(qd.dnaclust_rdptraining_silva111.HMP2)
qd.dnaclust_rdptraining_silva111.HMP2.al$names <- rownames(qd.dnaclust_rdptraining_silva111.HMP2.al)
qd.dnaclust_rdptraining_silva111.HMP2.al$info <- "qd.dnaclust_rdptraining_silva111"
alpha.Chao1.HMP2 <- rbind(alpha.Chao1.HMP2, as.data.frame(qd.dnaclust_rdptraining_silva111.HMP2.al[,c("names","info","Chao1", "se.chao1")]))
alpha.Shannon.HMP2 <- rbind(alpha.Shannon.HMP2, as.data.frame(qd.dnaclust_rdptraining_silva111.HMP2.al[,c("names","info","Shannon")]))
alpha.Simpson.HMP2 <- rbind(alpha.Simpson.HMP2, as.data.frame(qd.dnaclust_rdptraining_silva111.HMP2.al[,c("names","info","Simpson")]))

#qd.uclust_blast_gg2011.HMP2
qd.uclust_blast_gg2011.HMP2.al <- estimate_richness(qd.uclust_blast_gg2011.HMP2)
qd.uclust_blast_gg2011.HMP2.al$names <- rownames(qd.uclust_blast_gg2011.HMP2.al)
qd.uclust_blast_gg2011.HMP2.al$info <- "qd.uclust_blast_gg2011"
alpha.Chao1.HMP2 <- rbind(alpha.Chao1.HMP2, as.data.frame(qd.uclust_blast_gg2011.HMP2.al[,c("names","info","Chao1", "se.chao1")]))
alpha.Shannon.HMP2 <- rbind(alpha.Shannon.HMP2, as.data.frame(qd.uclust_blast_gg2011.HMP2.al[,c("names","info","Shannon")]))
alpha.Simpson.HMP2 <- rbind(alpha.Simpson.HMP2, as.data.frame(qd.uclust_blast_gg2011.HMP2.al[,c("names","info","Simpson")]))

#qd.uclust_blast_gg2013.HMP2
qd.uclust_blast_gg2013.HMP2.al <- estimate_richness(qd.uclust_blast_gg2013.HMP2)
qd.uclust_blast_gg2013.HMP2.al$names <- rownames(qd.uclust_blast_gg2013.HMP2.al)
qd.uclust_blast_gg2013.HMP2.al$info <- "qd.uclust_blast_gg2013"
alpha.Chao1.HMP2 <- rbind(alpha.Chao1.HMP2, as.data.frame(qd.uclust_blast_gg2013.HMP2.al[,c("names","info","Chao1", "se.chao1")]))
alpha.Shannon.HMP2 <- rbind(alpha.Shannon.HMP2, as.data.frame(qd.uclust_blast_gg2013.HMP2.al[,c("names","info","Shannon")]))
alpha.Simpson.HMP2 <- rbind(alpha.Simpson.HMP2, as.data.frame(qd.uclust_blast_gg2013.HMP2.al[,c("names","info","Simpson")]))

#qd.uclust_blast_silva111.HMP2
qd.uclust_blast_silva111.HMP2.al <- estimate_richness(qd.uclust_blast_silva111.HMP2)
qd.uclust_blast_silva111.HMP2.al$names <- rownames(qd.uclust_blast_silva111.HMP2.al)
qd.uclust_blast_silva111.HMP2.al$info <- "qd.uclust_blast_silva111"
alpha.Chao1.HMP2 <- rbind(alpha.Chao1.HMP2, as.data.frame(qd.uclust_blast_silva111.HMP2.al[,c("names","info","Chao1", "se.chao1")]))
alpha.Shannon.HMP2 <- rbind(alpha.Shannon.HMP2, as.data.frame(qd.uclust_blast_silva111.HMP2.al[,c("names","info","Shannon")]))
alpha.Simpson.HMP2 <- rbind(alpha.Simpson.HMP2, as.data.frame(qd.uclust_blast_silva111.HMP2.al[,c("names","info","Simpson")]))

#qd.uclust_rdptraining_gg2011.HMP2
qd.uclust_rdptraining_gg2011.HMP2.al <- estimate_richness(qd.uclust_rdptraining_gg2011.HMP2)
qd.uclust_rdptraining_gg2011.HMP2.al$names <- rownames(qd.uclust_rdptraining_gg2011.HMP2.al)
qd.uclust_rdptraining_gg2011.HMP2.al$info <- "qd.uclust_rdptraining_gg2011"
alpha.Chao1.HMP2 <- rbind(alpha.Chao1.HMP2, as.data.frame(qd.uclust_rdptraining_gg2011.HMP2.al[,c("names","info","Chao1", "se.chao1")]))
alpha.Shannon.HMP2 <- rbind(alpha.Shannon.HMP2, as.data.frame(qd.uclust_rdptraining_gg2011.HMP2.al[,c("names","info","Shannon")]))
alpha.Simpson.HMP2 <- rbind(alpha.Simpson.HMP2, as.data.frame(qd.uclust_rdptraining_gg2011.HMP2.al[,c("names","info","Simpson")]))

#qd.uclust_rdptraining_gg2013.HMP2
qd.uclust_rdptraining_gg2013.HMP2.al <- estimate_richness(qd.uclust_rdptraining_gg2013.HMP2)
qd.uclust_rdptraining_gg2013.HMP2.al$names <- rownames(qd.uclust_rdptraining_gg2013.HMP2.al)
qd.uclust_rdptraining_gg2013.HMP2.al$info <- "qd.uclust_rdptraining_gg2013"
alpha.Chao1.HMP2 <- rbind(alpha.Chao1.HMP2, as.data.frame(qd.uclust_rdptraining_gg2013.HMP2.al[,c("names","info","Chao1", "se.chao1")]))
alpha.Shannon.HMP2 <- rbind(alpha.Shannon.HMP2, as.data.frame(qd.uclust_rdptraining_gg2013.HMP2.al[,c("names","info","Shannon")]))
alpha.Simpson.HMP2 <- rbind(alpha.Simpson.HMP2, as.data.frame(qd.uclust_rdptraining_gg2013.HMP2.al[,c("names","info","Simpson")]))

#qd.uclust_rdptraining_silva111.HMP2
qd.uclust_rdptraining_silva111.HMP2.al <- estimate_richness(qd.uclust_rdptraining_silva111.HMP2)
qd.uclust_rdptraining_silva111.HMP2.al$names <- rownames(qd.uclust_rdptraining_silva111.HMP2.al)
qd.uclust_rdptraining_silva111.HMP2.al$info <- "qd.uclust_rdptraining_silva111"
alpha.Chao1.HMP2 <- rbind(alpha.Chao1.HMP2, as.data.frame(qd.uclust_rdptraining_silva111.HMP2.al[,c("names","info","Chao1", "se.chao1")]))
alpha.Shannon.HMP2 <- rbind(alpha.Shannon.HMP2, as.data.frame(qd.uclust_rdptraining_silva111.HMP2.al[,c("names","info","Shannon")]))
alpha.Simpson.HMP2 <- rbind(alpha.Simpson.HMP2, as.data.frame(qd.uclust_rdptraining_silva111.HMP2.al[,c("names","info","Simpson")]))

#qd.uclustref_blast_gg2011.HMP2
qd.uclustref_blast_gg2011.HMP2.al <- estimate_richness(qd.uclustref_blast_gg2011.HMP2)
qd.uclustref_blast_gg2011.HMP2.al$names <- rownames(qd.uclustref_blast_gg2011.HMP2.al)
qd.uclustref_blast_gg2011.HMP2.al$info <- "qd.uclustref_blast_gg2011"
alpha.Chao1.HMP2 <- rbind(alpha.Chao1.HMP2, as.data.frame(qd.uclustref_blast_gg2011.HMP2.al[,c("names","info","Chao1", "se.chao1")]))
alpha.Shannon.HMP2 <- rbind(alpha.Shannon.HMP2, as.data.frame(qd.uclustref_blast_gg2011.HMP2.al[,c("names","info","Shannon")]))
alpha.Simpson.HMP2 <- rbind(alpha.Simpson.HMP2, as.data.frame(qd.uclustref_blast_gg2011.HMP2.al[,c("names","info","Simpson")]))

#qd.uclustref_blast_gg2013.HMP2
qd.uclustref_blast_gg2013.HMP2.al <- estimate_richness(qd.uclustref_blast_gg2013.HMP2)
qd.uclustref_blast_gg2013.HMP2.al$names <- rownames(qd.uclustref_blast_gg2013.HMP2.al)
qd.uclustref_blast_gg2013.HMP2.al$info <- "qd.uclustref_blast_gg2013"
alpha.Chao1.HMP2 <- rbind(alpha.Chao1.HMP2, as.data.frame(qd.uclustref_blast_gg2013.HMP2.al[,c("names","info","Chao1", "se.chao1")]))
alpha.Shannon.HMP2 <- rbind(alpha.Shannon.HMP2, as.data.frame(qd.uclustref_blast_gg2013.HMP2.al[,c("names","info","Shannon")]))
alpha.Simpson.HMP2 <- rbind(alpha.Simpson.HMP2, as.data.frame(qd.uclustref_blast_gg2013.HMP2.al[,c("names","info","Simpson")]))

#qd.uclustref_blast_silva111.HMP2
qd.uclustref_blast_silva111.HMP2.al <- estimate_richness(qd.uclustref_blast_silva111.HMP2)
qd.uclustref_blast_silva111.HMP2.al$names <- rownames(qd.uclustref_blast_silva111.HMP2.al)
qd.uclustref_blast_silva111.HMP2.al$info <- "qd.uclustref_blast_silva111"
alpha.Chao1.HMP2 <- rbind(alpha.Chao1.HMP2, as.data.frame(qd.uclustref_blast_silva111.HMP2.al[,c("names","info","Chao1", "se.chao1")]))
alpha.Shannon.HMP2 <- rbind(alpha.Shannon.HMP2, as.data.frame(qd.uclustref_blast_silva111.HMP2.al[,c("names","info","Shannon")]))
alpha.Simpson.HMP2 <- rbind(alpha.Simpson.HMP2, as.data.frame(qd.uclustref_blast_silva111.HMP2.al[,c("names","info","Simpson")]))

#qd.uclustref_rdptraining_gg2011.HMP2
qd.uclustref_rdptraining_gg2011.HMP2.al <- estimate_richness(qd.uclustref_rdptraining_gg2011.HMP2)
qd.uclustref_rdptraining_gg2011.HMP2.al$names <- rownames(qd.uclustref_rdptraining_gg2011.HMP2.al)
qd.uclustref_rdptraining_gg2011.HMP2.al$info <- "qd.uclustref_rdptraining_gg2011"
alpha.Chao1.HMP2 <- rbind(alpha.Chao1.HMP2, as.data.frame(qd.uclustref_rdptraining_gg2011.HMP2.al[,c("names","info","Chao1", "se.chao1")]))
alpha.Shannon.HMP2 <- rbind(alpha.Shannon.HMP2, as.data.frame(qd.uclustref_rdptraining_gg2011.HMP2.al[,c("names","info","Shannon")]))
alpha.Simpson.HMP2 <- rbind(alpha.Simpson.HMP2, as.data.frame(qd.uclustref_rdptraining_gg2011.HMP2.al[,c("names","info","Simpson")]))

#qd.uclustref_rdptraining_gg2013.HMP2
qd.uclustref_rdptraining_gg2013.HMP2.al <- estimate_richness(qd.uclustref_rdptraining_gg2013.HMP2)
qd.uclustref_rdptraining_gg2013.HMP2.al$names <- rownames(qd.uclustref_rdptraining_gg2013.HMP2.al)
qd.uclustref_rdptraining_gg2013.HMP2.al$info <- "qd.uclustref_rdptraining_gg2013"
alpha.Chao1.HMP2 <- rbind(alpha.Chao1.HMP2, as.data.frame(qd.uclustref_rdptraining_gg2013.HMP2.al[,c("names","info","Chao1", "se.chao1")]))
alpha.Shannon.HMP2 <- rbind(alpha.Shannon.HMP2, as.data.frame(qd.uclustref_rdptraining_gg2013.HMP2.al[,c("names","info","Shannon")]))
alpha.Simpson.HMP2 <- rbind(alpha.Simpson.HMP2, as.data.frame(qd.uclustref_rdptraining_gg2013.HMP2.al[,c("names","info","Simpson")]))

#qd.uclustref_rdptraining_silva111.HMP2
qd.uclustref_rdptraining_silva111.HMP2.al <- estimate_richness(qd.uclustref_rdptraining_silva111.HMP2)
qd.uclustref_rdptraining_silva111.HMP2.al$names <- rownames(qd.uclustref_rdptraining_silva111.HMP2.al)
qd.uclustref_rdptraining_silva111.HMP2.al$info <- "qd.uclustref_rdptraining_silva111"
alpha.Chao1.HMP2 <- rbind(alpha.Chao1.HMP2, as.data.frame(qd.uclustref_rdptraining_silva111.HMP2.al[,c("names","info","Chao1", "se.chao1")]))
alpha.Shannon.HMP2 <- rbind(alpha.Shannon.HMP2, as.data.frame(qd.uclustref_rdptraining_silva111.HMP2.al[,c("names","info","Shannon")]))
alpha.Simpson.HMP2 <- rbind(alpha.Simpson.HMP2, as.data.frame(qd.uclustref_rdptraining_silva111.HMP2.al[,c("names","info","Simpson")]))

#qd.uclustrefstrict_blast_gg2011.HMP2
qd.uclustrefstrict_blast_gg2011.HMP2.al <- estimate_richness(qd.uclustrefstrict_blast_gg2011.HMP2)
qd.uclustrefstrict_blast_gg2011.HMP2.al$names <- rownames(qd.uclustrefstrict_blast_gg2011.HMP2.al)
qd.uclustrefstrict_blast_gg2011.HMP2.al$info <- "qd.uclustrefstrict_blast_gg2011"
alpha.Chao1.HMP2 <- rbind(alpha.Chao1.HMP2, as.data.frame(qd.uclustrefstrict_blast_gg2011.HMP2.al[,c("names","info","Chao1", "se.chao1")]))
alpha.Shannon.HMP2 <- rbind(alpha.Shannon.HMP2, as.data.frame(qd.uclustrefstrict_blast_gg2011.HMP2.al[,c("names","info","Shannon")]))
alpha.Simpson.HMP2 <- rbind(alpha.Simpson.HMP2, as.data.frame(qd.uclustrefstrict_blast_gg2011.HMP2.al[,c("names","info","Simpson")]))

#qd.uclustrefstrict_blast_gg2013.HMP2
qd.uclustrefstrict_blast_gg2013.HMP2.al <- estimate_richness(qd.uclustrefstrict_blast_gg2013.HMP2)
qd.uclustrefstrict_blast_gg2013.HMP2.al$names <- rownames(qd.uclustrefstrict_blast_gg2013.HMP2.al)
qd.uclustrefstrict_blast_gg2013.HMP2.al$info <- "qd.uclustrefstrict_blast_gg2013"
alpha.Chao1.HMP2 <- rbind(alpha.Chao1.HMP2, as.data.frame(qd.uclustrefstrict_blast_gg2013.HMP2.al[,c("names","info","Chao1", "se.chao1")]))
alpha.Shannon.HMP2 <- rbind(alpha.Shannon.HMP2, as.data.frame(qd.uclustrefstrict_blast_gg2013.HMP2.al[,c("names","info","Shannon")]))
alpha.Simpson.HMP2 <- rbind(alpha.Simpson.HMP2, as.data.frame(qd.uclustrefstrict_blast_gg2013.HMP2.al[,c("names","info","Simpson")]))

#qd.uclustrefstrict_blast_silva111.HMP2
qd.uclustrefstrict_blast_silva111.HMP2.al <- estimate_richness(qd.uclustrefstrict_blast_silva111.HMP2)
qd.uclustrefstrict_blast_silva111.HMP2.al$names <- rownames(qd.uclustrefstrict_blast_silva111.HMP2.al)
qd.uclustrefstrict_blast_silva111.HMP2.al$info <- "qd.uclustrefstrict_blast_silva111"
alpha.Chao1.HMP2 <- rbind(alpha.Chao1.HMP2, as.data.frame(qd.uclustrefstrict_blast_silva111.HMP2.al[,c("names","info","Chao1", "se.chao1")]))
alpha.Shannon.HMP2 <- rbind(alpha.Shannon.HMP2, as.data.frame(qd.uclustrefstrict_blast_silva111.HMP2.al[,c("names","info","Shannon")]))
alpha.Simpson.HMP2 <- rbind(alpha.Simpson.HMP2, as.data.frame(qd.uclustrefstrict_blast_silva111.HMP2.al[,c("names","info","Simpson")]))

#qd.uclustrefstrict_rdptraining_gg2011.HMP2
qd.uclustrefstrict_rdptraining_gg2011.HMP2.al <- estimate_richness(qd.uclustrefstrict_rdptraining_gg2011.HMP2)
qd.uclustrefstrict_rdptraining_gg2011.HMP2.al$names <- rownames(qd.uclustrefstrict_rdptraining_gg2011.HMP2.al)
qd.uclustrefstrict_rdptraining_gg2011.HMP2.al$info <- "qd.uclustrefstrict_rdptraining_gg2011"
alpha.Chao1.HMP2 <- rbind(alpha.Chao1.HMP2, as.data.frame(qd.uclustrefstrict_rdptraining_gg2011.HMP2.al[,c("names","info","Chao1", "se.chao1")]))
alpha.Shannon.HMP2 <- rbind(alpha.Shannon.HMP2, as.data.frame(qd.uclustrefstrict_rdptraining_gg2011.HMP2.al[,c("names","info","Shannon")]))
alpha.Simpson.HMP2 <- rbind(alpha.Simpson.HMP2, as.data.frame(qd.uclustrefstrict_rdptraining_gg2011.HMP2.al[,c("names","info","Simpson")]))

#qd.uclustrefstrict_rdptraining_gg2013.HMP2
qd.uclustrefstrict_rdptraining_gg2013.HMP2.al <- estimate_richness(qd.uclustrefstrict_rdptraining_gg2013.HMP2)
qd.uclustrefstrict_rdptraining_gg2013.HMP2.al$names <- rownames(qd.uclustrefstrict_rdptraining_gg2013.HMP2.al)
qd.uclustrefstrict_rdptraining_gg2013.HMP2.al$info <- "qd.uclustrefstrict_rdptraining_gg2013"
alpha.Chao1.HMP2 <- rbind(alpha.Chao1.HMP2, as.data.frame(qd.uclustrefstrict_rdptraining_gg2013.HMP2.al[,c("names","info","Chao1", "se.chao1")]))
alpha.Shannon.HMP2 <- rbind(alpha.Shannon.HMP2, as.data.frame(qd.uclustrefstrict_rdptraining_gg2013.HMP2.al[,c("names","info","Shannon")]))
alpha.Simpson.HMP2 <- rbind(alpha.Simpson.HMP2, as.data.frame(qd.uclustrefstrict_rdptraining_gg2013.HMP2.al[,c("names","info","Simpson")]))

#qd.uclustrefstrict_rdptraining_silva111.HMP2
qd.uclustrefstrict_rdptraining_silva111.HMP2.al <- estimate_richness(qd.uclustrefstrict_rdptraining_silva111.HMP2)
qd.uclustrefstrict_rdptraining_silva111.HMP2.al$names <- rownames(qd.uclustrefstrict_rdptraining_silva111.HMP2.al)
qd.uclustrefstrict_rdptraining_silva111.HMP2.al$info <- "qd.uclustrefstrict_rdptraining_silva111"
alpha.Chao1.HMP2 <- rbind(alpha.Chao1.HMP2, as.data.frame(qd.uclustrefstrict_rdptraining_silva111.HMP2.al[,c("names","info","Chao1", "se.chao1")]))
alpha.Shannon.HMP2 <- rbind(alpha.Shannon.HMP2, as.data.frame(qd.uclustrefstrict_rdptraining_silva111.HMP2.al[,c("names","info","Shannon")]))
alpha.Simpson.HMP2 <- rbind(alpha.Simpson.HMP2, as.data.frame(qd.uclustrefstrict_rdptraining_silva111.HMP2.al[,c("names","info","Simpson")]))

#qd.uparse_blast_gg2011.HMP2
qd.uparse_blast_gg2011.HMP2.al <- estimate_richness(qd.uparse_blast_gg2011.HMP2)
qd.uparse_blast_gg2011.HMP2.al$names <- rownames(qd.uparse_blast_gg2011.HMP2.al)
qd.uparse_blast_gg2011.HMP2.al$info <- "qd.uparse_blast_gg2011"
alpha.Chao1.HMP2 <- rbind(alpha.Chao1.HMP2, as.data.frame(qd.uparse_blast_gg2011.HMP2.al[,c("names","info","Chao1", "se.chao1")]))
alpha.Shannon.HMP2 <- rbind(alpha.Shannon.HMP2, as.data.frame(qd.uparse_blast_gg2011.HMP2.al[,c("names","info","Shannon")]))
alpha.Simpson.HMP2 <- rbind(alpha.Simpson.HMP2, as.data.frame(qd.uparse_blast_gg2011.HMP2.al[,c("names","info","Simpson")]))

#qd.uparse_blast_gg2013.HMP2
qd.uparse_blast_gg2013.HMP2.al <- estimate_richness(qd.uparse_blast_gg2013.HMP2)
qd.uparse_blast_gg2013.HMP2.al$names <- rownames(qd.uparse_blast_gg2013.HMP2.al)
qd.uparse_blast_gg2013.HMP2.al$info <- "qd.uparse_blast_gg2013"
alpha.Chao1.HMP2 <- rbind(alpha.Chao1.HMP2, as.data.frame(qd.uparse_blast_gg2013.HMP2.al[,c("names","info","Chao1", "se.chao1")]))
alpha.Shannon.HMP2 <- rbind(alpha.Shannon.HMP2, as.data.frame(qd.uparse_blast_gg2013.HMP2.al[,c("names","info","Shannon")]))
alpha.Simpson.HMP2 <- rbind(alpha.Simpson.HMP2, as.data.frame(qd.uparse_blast_gg2013.HMP2.al[,c("names","info","Simpson")]))

#qd.uparse_blast_silva111.HMP2
qd.uparse_blast_silva111.HMP2.al <- estimate_richness(qd.uparse_blast_silva111.HMP2)
qd.uparse_blast_silva111.HMP2.al$names <- rownames(qd.uparse_blast_silva111.HMP2.al)
qd.uparse_blast_silva111.HMP2.al$info <- "qd.uparse_blast_silva111"
alpha.Chao1.HMP2 <- rbind(alpha.Chao1.HMP2, as.data.frame(qd.uparse_blast_silva111.HMP2.al[,c("names","info","Chao1", "se.chao1")]))
alpha.Shannon.HMP2 <- rbind(alpha.Shannon.HMP2, as.data.frame(qd.uparse_blast_silva111.HMP2.al[,c("names","info","Shannon")]))
alpha.Simpson.HMP2 <- rbind(alpha.Simpson.HMP2, as.data.frame(qd.uparse_blast_silva111.HMP2.al[,c("names","info","Simpson")]))

#qd.uparse_rdptraining_gg2011.HMP2
qd.uparse_rdptraining_gg2011.HMP2.al <- estimate_richness(qd.uparse_rdptraining_gg2011.HMP2)
qd.uparse_rdptraining_gg2011.HMP2.al$names <- rownames(qd.uparse_rdptraining_gg2011.HMP2.al)
qd.uparse_rdptraining_gg2011.HMP2.al$info <- "qd.uparse_rdptraining_gg2011"
alpha.Chao1.HMP2 <- rbind(alpha.Chao1.HMP2, as.data.frame(qd.uparse_rdptraining_gg2011.HMP2.al[,c("names","info","Chao1", "se.chao1")]))
alpha.Shannon.HMP2 <- rbind(alpha.Shannon.HMP2, as.data.frame(qd.uparse_rdptraining_gg2011.HMP2.al[,c("names","info","Shannon")]))
alpha.Simpson.HMP2 <- rbind(alpha.Simpson.HMP2, as.data.frame(qd.uparse_rdptraining_gg2011.HMP2.al[,c("names","info","Simpson")]))

#qd.uparse_rdptraining_gg2013.HMP2
qd.uparse_rdptraining_gg2013.HMP2.al <- estimate_richness(qd.uparse_rdptraining_gg2013.HMP2)
qd.uparse_rdptraining_gg2013.HMP2.al$names <- rownames(qd.uparse_rdptraining_gg2013.HMP2.al)
qd.uparse_rdptraining_gg2013.HMP2.al$info <- "qd.uparse_rdptraining_gg2013"
alpha.Chao1.HMP2 <- rbind(alpha.Chao1.HMP2, as.data.frame(qd.uparse_rdptraining_gg2013.HMP2.al[,c("names","info","Chao1", "se.chao1")]))
alpha.Shannon.HMP2 <- rbind(alpha.Shannon.HMP2, as.data.frame(qd.uparse_rdptraining_gg2013.HMP2.al[,c("names","info","Shannon")]))
alpha.Simpson.HMP2 <- rbind(alpha.Simpson.HMP2, as.data.frame(qd.uparse_rdptraining_gg2013.HMP2.al[,c("names","info","Simpson")]))

#qd.uparse_rdptraining_silva111.HMP2
qd.uparse_rdptraining_silva111.HMP2.al <- estimate_richness(qd.uparse_rdptraining_silva111.HMP2)
qd.uparse_rdptraining_silva111.HMP2.al$names <- rownames(qd.uparse_rdptraining_silva111.HMP2.al)
qd.uparse_rdptraining_silva111.HMP2.al$info <- "qd.uparse_rdptraining_silva111"
alpha.Chao1.HMP2 <- rbind(alpha.Chao1.HMP2, as.data.frame(qd.uparse_rdptraining_silva111.HMP2.al[,c("names","info","Chao1", "se.chao1")]))
alpha.Shannon.HMP2 <- rbind(alpha.Shannon.HMP2, as.data.frame(qd.uparse_rdptraining_silva111.HMP2.al[,c("names","info","Shannon")]))
alpha.Simpson.HMP2 <- rbind(alpha.Simpson.HMP2, as.data.frame(qd.uparse_rdptraining_silva111.HMP2.al[,c("names","info","Simpson")]))
```

```{r, echo=FALSE, warning=FALSE, fig.height=10}
##Shannon##
HMP1 <- alpha.Shannon.HMP1
HMP1.sub <- subset(HMP1,HMP1$names=='FW.HMP1.r1.v3.1')
HMP1.sub[ "sampleType"] <- HMP1.sub$names
#Rid of taxon specification; its relevant at this point
HMP1.sub$pick [grep("^qd.abundantotu_.*", HMP1.sub$info)] <- "abundantotu"
HMP1.sub$pick [grep("^qd.blast_.*", HMP1.sub$info)] <- "blast"
HMP1.sub$pick [grep("^qd.cdhit_.*", HMP1.sub$info)] <- "cdhit"
HMP1.sub$pick [grep("^qd.dnaclust_.*", HMP1.sub$info)] <- "dnaclust"
HMP1.sub$pick [grep("^qd.uclust_.*", HMP1.sub$info)] <- "uclust"
HMP1.sub$pick [grep("^qd.uclustref_.*", HMP1.sub$info)] <- "uclustref"
HMP1.sub$pick [grep("^qd.uclustrefstrict_.*", HMP1.sub$info)] <- "uclustrefstrict"
HMP1.sub$pick [grep("^qd.uparse_.*", HMP1.sub$info)] <- "uparse"
HMP1.sub$db [grep(".*silva111", HMP1.sub$info)] <- "silva111"
HMP1.sub$db [grep(".*gg2011", HMP1.sub$info)] <- "gg2011"
HMP1.sub$db [grep(".*gg2013", HMP1.sub$info)] <- "gg2013"
HMP1.sub$tax [grep("_rdptraining_", HMP1.sub$info)] <- "rdptraining"
HMP1.sub$tax [grep("_blast_", HMP1.sub$info)] <- "blast"
#Keep only one representative between blast and rdp-training
HMP1.sub <- HMP1.sub[HMP1.sub$tax=='rdptraining',]
#Reorder
HMP1.sub <- HMP1.sub[c(22:24,1:3,13:15,19:21,16:18,4:6,7:9,10:12),]
HMP1.sub$info <- factor(HMP1.sub$info, levels=HMP1.sub$info)
p <- ggplot(HMP1.sub, aes(x=HMP1.sub$info, y=Shannon, fill=HMP1.sub$pick))
p <- p + geom_point(aes(fill=HMP1.sub$pick, shape=HMP1.sub$db), size=6, position = position_jitter(width=0.5)) #pch=21,
colours <- c("#C962AB","#5EBB43","#7488C7","#989B31","#D34F51","#43A47E","#DBA901","#CA782D")
p <- p + scale_fill_manual(values = colours)
p <- p + scale_shape_manual(values=c(21,24,22))
p <- p + theme(legend.position="none")
p <- p +  theme(axis.title.x=element_blank(), axis.text.x=element_blank(), axis.ticks.x=element_blank())
p <- p + scale_y_continuous(limits = c(1.5,4))
p <- p + geom_hline(aes(yintercept=2.995732), linetype="longdash", color="black")
pA.1 <- p
##Chao1##
HMP1 <- alpha.Chao1.HMP1
HMP1.sub <- subset(HMP1,HMP1$names=='FW.HMP1.r1.v3.1')
HMP1.sub[ "sampleType"] <- HMP1.sub$names
#Rid of taxon specification; its relevant at this point
HMP1.sub$pick [grep("^qd.abundantotu_.*", HMP1.sub$info)] <- "abundantotu"
HMP1.sub$pick [grep("^qd.blast_.*", HMP1.sub$info)] <- "blast"
HMP1.sub$pick [grep("^qd.cdhit_.*", HMP1.sub$info)] <- "cdhit"
HMP1.sub$pick [grep("^qd.dnaclust_.*", HMP1.sub$info)] <- "dnaclust"
HMP1.sub$pick [grep("^qd.uclust_.*", HMP1.sub$info)] <- "uclust"
HMP1.sub$pick [grep("^qd.uclustref_.*", HMP1.sub$info)] <- "uclustref"
HMP1.sub$pick [grep("^qd.uclustrefstrict_.*", HMP1.sub$info)] <- "uclustrefstrict"
HMP1.sub$pick [grep("^qd.uparse_.*", HMP1.sub$info)] <- "uparse"
HMP1.sub$db [grep(".*silva111", HMP1.sub$info)] <- "silva111"
HMP1.sub$db [grep(".*gg2011", HMP1.sub$info)] <- "gg2011"
HMP1.sub$db [grep(".*gg2013", HMP1.sub$info)] <- "gg2013"
HMP1.sub$tax [grep("_rdptraining_", HMP1.sub$info)] <- "rdptraining"
HMP1.sub$tax [grep("_blast_", HMP1.sub$info)] <- "blast"
#Keep only one representative between blast and rdp-training
HMP1.sub <- HMP1.sub[HMP1.sub$tax=='rdptraining',]
#Reorder
HMP1.sub <- HMP1.sub[c(22:24,1:3,13:15,19:21,16:18,4:6,7:9,10:12),]
HMP1.sub$info <- factor(HMP1.sub$info, levels=HMP1.sub$info)
p <- ggplot(HMP1.sub, aes(x=HMP1.sub$info, y=Chao1, fill=HMP1.sub$pick))
p <- p + geom_point(aes(fill=HMP1.sub$pick, shape=HMP1.sub$db), size=6, position = position_jitter(width=0.5)) #pch=21,
colours <- c("#C962AB","#5EBB43","#7488C7","#989B31","#D34F51","#43A47E","#DBA901","#CA782D")
p <- p + scale_fill_manual(values = colours)
p <- p + scale_shape_manual(values=c(21,24,22))
p <- p + theme(legend.position="none")
p <- p +  theme(axis.title.x=element_blank(), axis.text.x=element_blank(), axis.ticks.x=element_blank())
p <- p + scale_y_continuous(limits = c(0,2000))
p <- p + geom_hline(aes(yintercept=20), linetype="longdash", color="black")
pB.1 <- p
##Simpson##
HMP1 <- alpha.Simpson.HMP1
HMP1.sub <- subset(HMP1,HMP1$names=='FW.HMP1.r1.v3.1')
HMP1.sub[ "sampleType"] <- HMP1.sub$names
#Rid of taxon specification; its relevant at this point
HMP1.sub$pick [grep("^qd.abundantotu_.*", HMP1.sub$info)] <- "abundantotu"
HMP1.sub$pick [grep("^qd.blast_.*", HMP1.sub$info)] <- "blast"
HMP1.sub$pick [grep("^qd.cdhit_.*", HMP1.sub$info)] <- "cdhit"
HMP1.sub$pick [grep("^qd.dnaclust_.*", HMP1.sub$info)] <- "dnaclust"
HMP1.sub$pick [grep("^qd.uclust_.*", HMP1.sub$info)] <- "uclust"
HMP1.sub$pick [grep("^qd.uclustref_.*", HMP1.sub$info)] <- "uclustref"
HMP1.sub$pick [grep("^qd.uclustrefstrict_.*", HMP1.sub$info)] <- "uclustrefstrict"
HMP1.sub$pick [grep("^qd.uparse_.*", HMP1.sub$info)] <- "uparse"
HMP1.sub$db [grep(".*silva111", HMP1.sub$info)] <- "silva111"
HMP1.sub$db [grep(".*gg2011", HMP1.sub$info)] <- "gg2011"
HMP1.sub$db [grep(".*gg2013", HMP1.sub$info)] <- "gg2013"
HMP1.sub$tax [grep("_rdptraining_", HMP1.sub$info)] <- "rdptraining"
HMP1.sub$tax [grep("_blast_", HMP1.sub$info)] <- "blast"
#Keep only one representative between blast and rdp-training
HMP1.sub <- HMP1.sub[HMP1.sub$tax=='rdptraining',]
#Reorder
HMP1.sub <- HMP1.sub[c(22:24,1:3,13:15,19:21,16:18,4:6,7:9,10:12),]
HMP1.sub$info <- factor(HMP1.sub$info, levels=HMP1.sub$info)
p <- ggplot(HMP1.sub, aes(x=HMP1.sub$info, y=Simpson, fill=HMP1.sub$pick))
p <- p + geom_point(aes(fill=HMP1.sub$pick, shape=HMP1.sub$db), size=6, position = position_jitter(width=0.5)) #pch=21,
colours <- c("#C962AB","#5EBB43","#7488C7","#989B31","#D34F51","#43A47E","#DBA901","#CA782D")
p <- p + scale_fill_manual(values = colours)
p <- p + scale_shape_manual(values=c(21,24,22))
p <- p + theme(legend.position="none")
p <- p +  theme(axis.title.x=element_blank(), axis.text.x=element_blank(), axis.ticks.x=element_blank())
p <- p + scale_y_continuous(limits = c(0,1))
p <- p + geom_hline(aes(yintercept=0.9500000), linetype="longdash", color="black")
pC.1 <- p

##Shannon##
HMP2 <- alpha.Shannon.HMP2
HMP2.sub <- subset(HMP2,HMP2$names=='FW.HMP2.r1.v3.1')
HMP2.sub[ "sampleType"] <- HMP2.sub$names
#Rid of taxon specification; its relevant at this point
HMP2.sub$pick [grep("^qd.abundantotu_.*", HMP2.sub$info)] <- "abundantotu"
HMP2.sub$pick [grep("^qd.blast_.*", HMP2.sub$info)] <- "blast"
HMP2.sub$pick [grep("^qd.cdhit_.*", HMP2.sub$info)] <- "cdhit"
HMP2.sub$pick [grep("^qd.dnaclust_.*", HMP2.sub$info)] <- "dnaclust"
HMP2.sub$pick [grep("^qd.uclust_.*", HMP2.sub$info)] <- "uclust"
HMP2.sub$pick [grep("^qd.uclustref_.*", HMP2.sub$info)] <- "uclustref"
HMP2.sub$pick [grep("^qd.uclustrefstrict_.*", HMP2.sub$info)] <- "uclustrefstrict"
HMP2.sub$pick [grep("^qd.uparse_.*", HMP2.sub$info)] <- "uparse"
HMP2.sub$db [grep(".*silva111", HMP2.sub$info)] <- "silva111"
HMP2.sub$db [grep(".*gg2011", HMP2.sub$info)] <- "gg2011"
HMP2.sub$db [grep(".*gg2013", HMP2.sub$info)] <- "gg2013"
HMP2.sub$tax [grep("_rdptraining_", HMP2.sub$info)] <- "rdptraining"
HMP2.sub$tax [grep("_blast_", HMP2.sub$info)] <- "blast"
#Keep only one representative between blast and rdp-training
HMP2.sub <- HMP2.sub[HMP2.sub$tax=='rdptraining',]
#Reorder
HMP2.sub <- HMP2.sub[c(22:24,1:3,13:15,19:21,16:18,4:6,7:9,10:12),]
HMP2.sub$info <- factor(HMP2.sub$info, levels=HMP2.sub$info)
p <- ggplot(HMP2.sub, aes(x=HMP2.sub$info, y=Shannon, fill=HMP2.sub$pick))
p <- p + geom_point(aes(fill=HMP2.sub$pick, shape=HMP2.sub$db), size=6, position = position_jitter(width=0.5)) #pch=21,
colours <- c("#C962AB","#5EBB43","#7488C7","#989B31","#D34F51","#43A47E","#DBA901","#CA782D")
p <- p + scale_fill_manual(values = colours)
p <- p + scale_shape_manual(values=c(21,24,22))
p <- p + theme(legend.position="none")
p <- p + guides(fill=guide_legend(override.aes=list(colour=colours)))
p <- p +  theme(axis.title.x=element_blank(), axis.text.x=element_blank(), axis.ticks.x=element_blank())
p <- p + scale_y_continuous(limits = c(1.5,4))
p <- p + geom_hline(aes(yintercept=1.995119), linetype="longdash", color="black")
pA.2 <- p
##Chao1##
HMP2 <- alpha.Chao1.HMP2
HMP2.sub <- subset(HMP2,HMP2$names=='FW.HMP2.r1.v3.1')
HMP2.sub[ "sampleType"] <- HMP2.sub$names
#Rid of taxon specification; its relevant at this point
HMP2.sub$pick [grep("^qd.abundantotu_.*", HMP2.sub$info)] <- "abundantotu"
HMP2.sub$pick [grep("^qd.blast_.*", HMP2.sub$info)] <- "blast"
HMP2.sub$pick [grep("^qd.cdhit_.*", HMP2.sub$info)] <- "cdhit"
HMP2.sub$pick [grep("^qd.dnaclust_.*", HMP2.sub$info)] <- "dnaclust"
HMP2.sub$pick [grep("^qd.uclust_.*", HMP2.sub$info)] <- "uclust"
HMP2.sub$pick [grep("^qd.uclustref_.*", HMP2.sub$info)] <- "uclustref"
HMP2.sub$pick [grep("^qd.uclustrefstrict_.*", HMP2.sub$info)] <- "uclustrefstrict"
HMP2.sub$pick [grep("^qd.uparse_.*", HMP2.sub$info)] <- "uparse"
HMP2.sub$db [grep(".*silva111", HMP2.sub$info)] <- "silva111"
HMP2.sub$db [grep(".*gg2011", HMP2.sub$info)] <- "gg2011"
HMP2.sub$db [grep(".*gg2013", HMP2.sub$info)] <- "gg2013"
HMP2.sub$tax [grep("_rdptraining_", HMP2.sub$info)] <- "rdptraining"
HMP2.sub$tax [grep("_blast_", HMP2.sub$info)] <- "blast"
#Keep only one representative between blast and rdp-training
HMP2.sub <- HMP2.sub[HMP2.sub$tax=='rdptraining',]
#Reorder
HMP2.sub <- HMP2.sub[c(22:24,1:3,13:15,19:21,16:18,4:6,7:9,10:12),]
HMP2.sub$info <- factor(HMP2.sub$info, levels=HMP2.sub$info)
p <- ggplot(HMP2.sub, aes(x=HMP2.sub$info, y=Chao1, fill=HMP2.sub$pick))
p <- p + geom_point(aes(fill=HMP2.sub$pick, shape=HMP2.sub$db), size=6, position = position_jitter(width=0.5)) #pch=21,
colours <- c("#C962AB","#5EBB43","#7488C7","#989B31","#D34F51","#43A47E","#DBA901","#CA782D")
p <- p + scale_fill_manual(values = colours)
p <- p + scale_shape_manual(values=c(21,24,22))
p <- p + theme(legend.position="none")
p <- p + guides(fill=guide_legend(override.aes=list(colour=colours)))
p <- p +  theme(axis.title.x=element_blank(), axis.text.x=element_blank(), axis.ticks.x=element_blank())
p <- p + scale_y_continuous(limits = c(0,2000))
p <- p + geom_hline(aes(yintercept=20), linetype="longdash", color="black")
pB.2 <- p
##Simpson##
HMP2 <- alpha.Simpson.HMP2
HMP2.sub <- subset(HMP2,HMP2$names=='FW.HMP2.r1.v3.1')
HMP2.sub[ "sampleType"] <- HMP2.sub$names
#Rid of taxon specification; its relevant at this point
HMP2.sub$pick [grep("^qd.abundantotu_.*", HMP2.sub$info)] <- "abundantotu"
HMP2.sub$pick [grep("^qd.blast_.*", HMP2.sub$info)] <- "blast"
HMP2.sub$pick [grep("^qd.cdhit_.*", HMP2.sub$info)] <- "cdhit"
HMP2.sub$pick [grep("^qd.dnaclust_.*", HMP2.sub$info)] <- "dnaclust"
HMP2.sub$pick [grep("^qd.uclust_.*", HMP2.sub$info)] <- "uclust"
HMP2.sub$pick [grep("^qd.uclustref_.*", HMP2.sub$info)] <- "uclustref"
HMP2.sub$pick [grep("^qd.uclustrefstrict_.*", HMP2.sub$info)] <- "uclustrefstrict"
HMP2.sub$pick [grep("^qd.uparse_.*", HMP2.sub$info)] <- "uparse"
HMP2.sub$db [grep(".*silva111", HMP2.sub$info)] <- "silva111"
HMP2.sub$db [grep(".*gg2011", HMP2.sub$info)] <- "gg2011"
HMP2.sub$db [grep(".*gg2013", HMP2.sub$info)] <- "gg2013"
HMP2.sub$tax [grep("_rdptraining_", HMP2.sub$info)] <- "rdptraining"
HMP2.sub$tax [grep("_blast_", HMP2.sub$info)] <- "blast"
#Keep only one representative between blast and rdp-training
HMP2.sub <- HMP2.sub[HMP2.sub$tax=='rdptraining',]
#Reorder
HMP2.sub <- HMP2.sub[c(22:24,1:3,13:15,19:21,16:18,4:6,7:9,10:12),]
HMP2.sub$info <- factor(HMP2.sub$info, levels=HMP2.sub$info)
p <- ggplot(HMP2.sub, aes(x=HMP2.sub$info, y=Simpson, fill=HMP2.sub$pick))
p <- p + geom_point(aes(fill=HMP2.sub$pick, shape=HMP2.sub$db), size=6, position = position_jitter(width=0.5))
colours <- c("#C962AB","#5EBB43","#7488C7","#989B31","#D34F51","#43A47E","#DBA901","#CA782D")
p <- p + scale_fill_manual(values = colours)
p <- p + scale_shape_manual(values=c(21,24,22))
p <- p + theme(legend.position="none")
p <- p + guides(fill=guide_legend(override.aes=list(colour=colours)))
p <- p +  theme(axis.title.x=element_blank(), axis.text.x=element_blank(), axis.ticks.x=element_blank())
p <- p + scale_y_continuous(limits = c(0,1))
p <- p + geom_hline(aes(yintercept=0.8085398), linetype="longdash", color="black")
pC.2 <- p
#Combine and print.
p <- plot_grid(pA.1, pA.2, pB.1, pB.2, pC.1, pC.2, nrow=3, ncol=2)
pdf("alpha_2.pdf", height=10, width=10)
p
dev.off()
```

Figure 6b:
```{r, include=FALSE}
#Load data
qd.ggpruned.abundantotu_rdptraining_gg2011 = import_qiime("Josie/otu_table_rdp-training_gg2011_n2_noRoot.txt", "Josie/map_Josie.txt", "Josie/pruned.tre")
qd.repphylo.abundantotu_rdptraining_gg2011 = import_qiime("Josie/otu_table_rdp-training_gg2011_n2_noRoot.txt", "Josie/map_Josie.txt", "Josie/rep_phylo_n2_nR.otu.mr.tre")
phy_tree(qd.repphylo.abundantotu_rdptraining_gg2011) <- midpoint.root(phy_tree(qd.repphylo.abundantotu_rdptraining_gg2011))
```

```{r, echo=FALSE, warning=FALSE, fig.width=10}
#Weighted
qd.ggpruned.abundantotu_rdptraining_gg2011.dist <- phyloseq::distance(qd.ggpruned.abundantotu_rdptraining_gg2011, method = "wunifrac")
qd.ggpruned.abundantotu_rdptraining_gg2011.iMDS <- ordinate(qd.ggpruned.abundantotu_rdptraining_gg2011, "PCoA", distance = qd.ggpruned.abundantotu_rdptraining_gg2011.dist)
p <- NULL
p <- plot_ordination(qd.ggpruned.abundantotu_rdptraining_gg2011, qd.ggpruned.abundantotu_rdptraining_gg2011.iMDS)
p <- p + geom_point(color="red")
p <- p + ggtitle(paste("Weighted Unifrac with pruned")) #title
p <- p + theme_bw()
pA <- p
qd.repphylo.abundantotu_rdptraining_gg2011.dist <- phyloseq::distance(qd.repphylo.abundantotu_rdptraining_gg2011, method = "wunifrac")
qd.repphylo.abundantotu_rdptraining_gg2011.iMDS <- ordinate(qd.repphylo.abundantotu_rdptraining_gg2011, "PCoA", distance = qd.repphylo.abundantotu_rdptraining_gg2011.dist)
p <- NULL
p <- plot_ordination(qd.repphylo.abundantotu_rdptraining_gg2011, qd.repphylo.abundantotu_rdptraining_gg2011.iMDS)
p <- p + geom_point(color="blue")
p <- p + ggtitle(paste("Weighted Unifrac with default")) #title
p <- p + theme_bw()
pB <- p
#Compare
repsd <- cmdscale(qd.repphylo.abundantotu_rdptraining_gg2011.dist)
ggpsd <- cmdscale(qd.ggpruned.abundantotu_rdptraining_gg2011.dist)
pro <- procrustes(repsd, ggpsd)
ctest <- data.frame(rda1=pro$Yrot[,1],
rda2=pro$Yrot[,2],xrda1=pro$X[,1],
xrda2=pro$X[,2],dates=c(rep(c("A","B"),each=72),"A"))
p <- ggplot(ctest) +
geom_point(aes(x=rda1, y=rda2), color="red") +
geom_point(aes(x=xrda1, y=xrda2), color="blue") +
geom_segment(aes(x=rda1,y=rda2,xend=xrda1,yend=xrda2),arrow=arrow(length=unit(0.2,"cm")))
p <- p + ggtitle(paste("Procrustes"))
pC <- p
#Combine and print.
p <- plot_grid(pA, pB, pC, nrow=1, ncol=3)
p
```

Figure 6c:
```{r, echo=FALSE, warning=FALSE, fig.width=10}
#Unweighted
qd.ggpruned.abundantotu_rdptraining_gg2011.dist <- phyloseq::distance(qd.ggpruned.abundantotu_rdptraining_gg2011, method = "unifrac")
qd.ggpruned.abundantotu_rdptraining_gg2011.iMDS <- ordinate(qd.ggpruned.abundantotu_rdptraining_gg2011, "PCoA", distance = qd.ggpruned.abundantotu_rdptraining_gg2011.dist)
p <- NULL
p <- plot_ordination(qd.ggpruned.abundantotu_rdptraining_gg2011, qd.ggpruned.abundantotu_rdptraining_gg2011.iMDS)
p <- p + geom_point(color="red")
p <- p + ggtitle(paste("Unweighted Unifrac with pruned")) #title
p <- p + theme_bw()
pA <- p
qd.repphylo.abundantotu_rdptraining_gg2011.dist <- phyloseq::distance(qd.repphylo.abundantotu_rdptraining_gg2011, method = "unifrac")
qd.repphylo.abundantotu_rdptraining_gg2011.iMDS <- ordinate(qd.repphylo.abundantotu_rdptraining_gg2011, "PCoA", distance = qd.repphylo.abundantotu_rdptraining_gg2011.dist)
p <- NULL
p <- plot_ordination(qd.repphylo.abundantotu_rdptraining_gg2011, qd.repphylo.abundantotu_rdptraining_gg2011.iMDS)
p <- p + geom_point(color="blue")
p <- p + ggtitle(paste("Unweighted Unifrac with default")) #title
p <- p + theme_bw()
pB <- p
#Compare
library("MASS")
repsd <- cmdscale(qd.repphylo.abundantotu_rdptraining_gg2011.dist)
ggpsd <- cmdscale(qd.ggpruned.abundantotu_rdptraining_gg2011.dist)
pro <- procrustes(repsd, ggpsd)
ctest <- data.frame(rda1=pro$Yrot[,1],
rda2=pro$Yrot[,2],xrda1=pro$X[,1],
xrda2=pro$X[,2],dates=c(rep(c("A","B"),each=72),"A"))
p <- ggplot(ctest) +
geom_point(aes(x=rda1, y=rda2), color="red") +
geom_point(aes(x=xrda1, y=xrda2), color="blue") +
geom_segment(aes(x=rda1,y=rda2,xend=xrda1,yend=xrda2),arrow=arrow(length=unit(0.2,"cm")))
p <- p + ggtitle(paste("Procrustes"))
pC <- p
#Combine and print.
p <- plot_grid(pA, pB, pC, nrow=1, ncol=3)
p
```

Figure 6d (perl code here for completeness):
```{r, include=FALSE, eval=FALSE}
##start perl
#!/usr/bin/perl -w
#Open otus_categorized.txt which is the OTU table with only the OTU ID and taxa names column
open (IN, "<", "otus_categorized.txt") or die "$!";
#Open the annotation file which will be in the input to graphlan_annotate.py
open (OUT, ">", "otus_categorized_annot.txt") or die "$!";
print OUT "total_plotted_degrees\t340\n";
print OUT "annotation_background_alpha\t0.1\n";
print OUT "start_rotation\t270\n";
print OUT "branch_bracket_width\t0\n";
print OUT "branch_thickness\t2.5\n";
print OUT "clade_marker_size\t1\n";
print OUT "clade_separation\t1\n";
print OUT "branch_bracket_depth\t0.5\n";
@lines = <IN>;
#$i = 0; skip header line
$i = 1;
$woline = $lines[$i];
$i++;
while($i < $#lines) {
        $woline=~/(.*?)\s(.*?)\n/;
        $otu = $1; 
        $taxa = $2; 
        $taxcol = "";
        if ($taxa =~/p__Proteobacteria/) {
                $taxcol = "#6a3d9a";
        } elsif ($taxa =~/p__Firmicutes/) {
                $taxcol = "#33a02c";
        } elsif ($taxa =~/p__Actinobacteria/) {
                $taxcol = "#1f78b4";
        } elsif ($taxa =~/p__Bacteroidetes/) {
                $taxcol = "#e31a1c";
        } elsif ($taxa =~/p__Fusobacteria/) {
                $taxcol = "#cab2d6";
        } elsif ($taxa =~/p__Tenericutes/) {
                $taxcol = "#ff7f00";
        } elsif ($taxa =~/p__Verrucomicrobia/) {
                $taxcol = "#fb9a99";
        } elsif ($taxa =~/p__Cyanobacteria/) {
                $taxcol = "#b2df8a";
        } elsif ($taxa =~/p__TM7/) {
                $taxcol = "#a6cee3";
        } elsif ($taxa =~/p__Planctomycetes/) {
                $taxcol = "#3ecfff";
        } elsif ($taxa =~/p__Lentisphaerae/) {
                $taxcol = "#ffff99";
        } elsif ($taxa =~/p__Gemmatimonadetes/) {
                $taxcol = "#ffa69d";
        } elsif ($taxa =~/p__Thermi/) {
                $taxcol = "#ddc488";
        } elsif ($taxa =~/p__Crenarchaeota/) {
                $taxcol = "#b0005f";
        } elsif ($taxa =~/p__Euryarchaeota/) {
                $taxcol = "#a8afff";
        } elsif ($taxa =~/p__Acidobacteria/) {
                $taxcol = "#2ee0a5";
        } elsif ($taxa =~/p__Spirochaetes/) {
                $taxcol = "#b15928";
        } elsif ($taxa =~/p__Chlamydiae/) {
                $taxcol = "#f1b604";
        } elsif ($taxa =~/p__OP3/) {
                $taxcol = "#bb7f67";
        } elsif ($taxa =~/p__Fibrobacteres/) {
                $taxcol = "#c169f2";
        } elsif ($taxa =~/p__ZB2/) {
                $taxcol = "#4f3dba";
        } elsif ($taxa =~/p__SC4/) {
                $taxcol = "#0276ce";
        } elsif ($taxa =~/p__Synergistetes/) {
                $taxcol = "#fdbf6f";
        } elsif ($taxa =~/p__Elusimicrobia/) {
                $taxcol = "#8379ff";
        } elsif ($taxa =~/p__Chloroflexi/) {
                $taxcol = "#d9d9d9";
        } elsif ($taxa =~/p__SR1/) {
                $taxcol = "#008b0f";
        } elsif ($taxa =~/p__WPS-2/) {
                $taxcol = "#778aff";
        } elsif ($taxa =~/p__SC3/) {
                $taxcol = "#d37600";
        } elsif ($taxa =~/p__Deferribacteres/) {
                $taxcol = "#00692b";
        } elsif ($taxa =~/p__Nitrospirae/) {
                $taxcol = "#5a4984";
        } elsif ($taxa =~/p__ABY1_OD1/) {
                $taxcol = "#009391";
        } elsif ($taxa =~/p__WS3/) {
                $taxcol = "#52459f";
        } elsif ($taxa =~/p__TM6/) {
                $taxcol = "#8a83b8";
        } elsif ($taxa =~/p__BRC1/) {
                $taxcol = "#ffa7f8";
        } elsif ($taxa =~/p__Chlorobi/) {
                $taxcol = "#8b391f";
        } elsif ($taxa =~/p__Nitrospirae/) {
                $taxcol = "#6b612e";
        } elsif ($taxa =~/p__Armatimonadetes/) {
                $taxcol = "#906400";
        } elsif ($taxa =~/p__SM2F11/) {
                $taxcol = "#546a00";
        } elsif ($taxa =~/p__Thermotogae/) {
                $taxcol = "#c7cd55";
        } elsif ($taxa =~/p__SBR1093/) {
                $taxcol = "#e30088";
        } elsif ($taxa =~/p__Caldiserica/) {
                $taxcol = "#7f7700";
        } elsif ($taxa =~/p__SPAM/) {
                $taxcol = "#c9693f";
        } elsif ($taxa =~/p__GN02/) {
                $taxcol = "#6e80cc";
        } elsif ($taxa =~/p__NC10/) {
                $taxcol = "#9b9d3e";
        } elsif ($taxa =~/p__GN04/) {
                $taxcol = "#b25bc4";
        } elsif ($taxa =~/p__CCM11b/) {
                $taxcol = "#50ac71";
        } elsif ($taxa =~/a/) {
                $taxcol = "#c75a84";
        } elsif ($taxa =~/Root/) {
                $taxcol = "#FFFFFF";
        }
        if ($taxcol ne "") {
                print OUT $otu."\tannotation_background_color\t".$taxcol."\n";
        } else {
                print $woline;
        }
        $woline = $lines[$i];
        $i++;
}
close IN;
close OUT;
##end perl
graphlan_annotate.py
graphlan.py
```

Sup Fig 13a:
```{r, echo=FALSE, warning=FALSE, fig.height=10, fig.width=10}
##Shannon
HMP1.sub <- alpha.Shannon.HMP1
HMP1.sub[ "sampleType"] <- HMP1.sub$names
#Rid of taxon specification; its relevant at this point
HMP1.sub$pick <- HMP1.sub$info
HMP1.sub$pick [grep("^qd.abundantotu_.*", HMP1.sub$info)] <- "abundantotu"
HMP1.sub$pick [grep("^qd.blast_.*", HMP1.sub$info)] <- "blast"
HMP1.sub$pick [grep("^qd.cdhit_.*", HMP1.sub$info)] <- "cdhit"
HMP1.sub$pick [grep("^qd.dnaclust_.*", HMP1.sub$info)] <- "dnaclust"
HMP1.sub$pick [grep("^qd.uclust_.*", HMP1.sub$info)] <- "uclust"
HMP1.sub$pick [grep("^qd.uclustref_.*", HMP1.sub$info)] <- "uclustref"
HMP1.sub$pick [grep("^qd.uclustrefstrict_.*", HMP1.sub$info)] <- "uclustrefstrict"
HMP1.sub$pick [grep("^qd.uparse_.*", HMP1.sub$info)] <- "uparse"
HMP1.sub$db [grep(".*silva111", HMP1.sub$info)] <- "silva111"
HMP1.sub$db [grep(".*gg2011", HMP1.sub$info)] <- "gg2011"
HMP1.sub$db [grep(".*gg2013", HMP1.sub$info)] <- "gg2013"
HMP1.sub$tax <- HMP1.sub$info
HMP1.sub$tax [grep("_rdptraining_", HMP1.sub$info)] <- "rdptraining"
HMP1.sub$tax [grep("_blast_", HMP1.sub$info)] <- "blast"
#Reorder
HMP1.sub$info <- factor(HMP1.sub$info, levels=HMP1.sub$info)
p <- ggplot(HMP1.sub, aes(x=HMP1.sub$sampleType, y=Shannon, fill=HMP1.sub$pick))
p <- p + geom_point(aes(fill=HMP1.sub$pick, shape=HMP1.sub$db), size=6, position = position_jitter(width=0.5)) #pch=21,
colours <- c("#C962AB","#5EBB43","#7488C7","#989B31","#D34F51","#43A47E","#DBA901","#CA782D")
p <- p + scale_fill_manual(values = colours)
p <- p + scale_shape_manual(values=c(21,24,22))
p <- p + theme(legend.position="none")
p <- p +  theme(axis.title.x=element_blank(), axis.text.x=element_blank(), axis.ticks.x=element_blank())
p <- p + scale_y_continuous(limits = c(2.5,4))
pA.1 <- p
##Chao1##
HMP1.sub <- alpha.Chao1.HMP1
HMP1.sub[ "sampleType"] <- HMP1.sub$names
#Rid of taxon specification; its relevant at this point
HMP1.sub$pick <- HMP1.sub$info
HMP1.sub$pick [grep("^qd.abundantotu_.*", HMP1.sub$info)] <- "abundantotu"
HMP1.sub$pick [grep("^qd.blast_.*", HMP1.sub$info)] <- "blast"
HMP1.sub$pick [grep("^qd.cdhit_.*", HMP1.sub$info)] <- "cdhit"
HMP1.sub$pick [grep("^qd.dnaclust_.*", HMP1.sub$info)] <- "dnaclust"
HMP1.sub$pick [grep("^qd.uclust_.*", HMP1.sub$info)] <- "uclust"
HMP1.sub$pick [grep("^qd.uclustref_.*", HMP1.sub$info)] <- "uclustref"
HMP1.sub$pick [grep("^qd.uclustrefstrict_.*", HMP1.sub$info)] <- "uclustrefstrict"
HMP1.sub$pick [grep("^qd.uparse_.*", HMP1.sub$info)] <- "uparse"
HMP1.sub$db [grep(".*silva111", HMP1.sub$info)] <- "silva111"
HMP1.sub$db [grep(".*gg2011", HMP1.sub$info)] <- "gg2011"
HMP1.sub$db [grep(".*gg2013", HMP1.sub$info)] <- "gg2013"
HMP1.sub$tax <- HMP1.sub$info
HMP1.sub$tax [grep("_rdptraining_", HMP1.sub$info)] <- "rdptraining"
HMP1.sub$tax [grep("_blast_", HMP1.sub$info)] <- "blast"
#Reorder
HMP1.sub$info <- factor(HMP1.sub$info, levels=HMP1.sub$info)
p <- ggplot(HMP1.sub, aes(x=HMP1.sub$sampleType, y=Chao1, fill=HMP1.sub$pick))
p <- p + geom_point(aes(fill=HMP1.sub$pick, shape=HMP1.sub$db), size=6, position = position_jitter(width=0.5))
colours <- c("#C962AB","#5EBB43","#7488C7","#989B31","#D34F51","#43A47E","#DBA901","#CA782D")
p <- p + scale_fill_manual(values = colours)
p <- p + scale_shape_manual(values=c(21,24,22))
p <- p + theme(legend.position="none")
p <- p +  theme(axis.title.x=element_blank(), axis.text.x=element_blank(), axis.ticks.x=element_blank())
p <- p + scale_y_continuous(limits = c(0,2500))
pB.1 <- p
##Simpson##
HMP1.sub <- alpha.Simpson.HMP1
HMP1.sub[ "sampleType"] <- HMP1.sub$names
#Rid of taxon specification; its relevant at this point
HMP1.sub$pick <- HMP1.sub$info
HMP1.sub$pick [grep("^qd.abundantotu_.*", HMP1.sub$info)] <- "abundantotu"
HMP1.sub$pick [grep("^qd.blast_.*", HMP1.sub$info)] <- "blast"
HMP1.sub$pick [grep("^qd.cdhit_.*", HMP1.sub$info)] <- "cdhit"
HMP1.sub$pick [grep("^qd.dnaclust_.*", HMP1.sub$info)] <- "dnaclust"
HMP1.sub$pick [grep("^qd.uclust_.*", HMP1.sub$info)] <- "uclust"
HMP1.sub$pick [grep("^qd.uclustref_.*", HMP1.sub$info)] <- "uclustref"
HMP1.sub$pick [grep("^qd.uclustrefstrict_.*", HMP1.sub$info)] <- "uclustrefstrict"
HMP1.sub$pick [grep("^qd.uparse_.*", HMP1.sub$info)] <- "uparse"
HMP1.sub$db [grep(".*silva111", HMP1.sub$info)] <- "silva111"
HMP1.sub$db [grep(".*gg2011", HMP1.sub$info)] <- "gg2011"
HMP1.sub$db [grep(".*gg2013", HMP1.sub$info)] <- "gg2013"
HMP1.sub$tax <- HMP1.sub$info
HMP1.sub$tax [grep("_rdptraining_", HMP1.sub$info)] <- "rdptraining"
HMP1.sub$tax [grep("_blast_", HMP1.sub$info)] <- "blast"
#Reorder
HMP1.sub$info <- factor(HMP1.sub$info, levels=HMP1.sub$info)
p <- ggplot(HMP1.sub, aes(x=HMP1.sub$sampleType, y=Simpson, fill=HMP1.sub$pick))
p <- p + geom_point(aes(fill=HMP1.sub$pick, shape=HMP1.sub$db), size=6, position = position_jitter(width=0.5)) #pch=21,
colours <- c("#C962AB","#5EBB43","#7488C7","#989B31","#D34F51","#43A47E","#DBA901","#CA782D")
p <- p + scale_fill_manual(values = colours)
p <- p + scale_shape_manual(values=c(21,24,22))
p <- p + theme(legend.position="none")
p <- p +  theme(axis.title.x=element_blank(), axis.text.x=element_blank(), axis.ticks.x=element_blank())
p <- p + scale_y_continuous(limits = c(0.85,1))
pC.1 <- p
###HMP2
##Shannon##
HMP2.sub <- alpha.Shannon.HMP2
HMP2.sub[ "sampleType"] <- HMP2.sub$names
#Rid of taxon specification; its relevant at this point
HMP2.sub$pick <- HMP2.sub$info
HMP2.sub$pick [grep("^qd.abundantotu_.*", HMP2.sub$info)] <- "abundantotu"
HMP2.sub$pick [grep("^qd.blast_.*", HMP2.sub$info)] <- "blast"
HMP2.sub$pick [grep("^qd.cdhit_.*", HMP2.sub$info)] <- "cdhit"
HMP2.sub$pick [grep("^qd.dnaclust_.*", HMP2.sub$info)] <- "dnaclust"
HMP2.sub$pick [grep("^qd.uclust_.*", HMP2.sub$info)] <- "uclust"
HMP2.sub$pick [grep("^qd.uclustref_.*", HMP2.sub$info)] <- "uclustref"
HMP2.sub$pick [grep("^qd.uclustrefstrict_.*", HMP2.sub$info)] <- "uclustrefstrict"
HMP2.sub$pick [grep("^qd.uparse_.*", HMP2.sub$info)] <- "uparse"
HMP2.sub$db [grep(".*silva111", HMP2.sub$info)] <- "silva111"
HMP2.sub$db [grep(".*gg2011", HMP2.sub$info)] <- "gg2011"
HMP2.sub$db [grep(".*gg2013", HMP2.sub$info)] <- "gg2013"
HMP2.sub$tax <- HMP2.sub$info
HMP2.sub$tax [grep("_rdptraining_", HMP2.sub$info)] <- "rdptraining"
HMP2.sub$tax [grep("_blast_", HMP2.sub$info)] <- "blast"
#Reorder
HMP2.sub$info <- factor(HMP2.sub$info, levels=HMP2.sub$info)
p <- ggplot(HMP2.sub, aes(x=HMP2.sub$sampleType, y=Shannon, fill=HMP2.sub$pick))
p <- p + geom_point(aes(fill=HMP2.sub$pick, shape=HMP2.sub$db), size=6, position = position_jitter(width=0.5)) #pch=21,
colours <- c("#C962AB","#5EBB43","#7488C7","#989B31","#D34F51","#43A47E","#DBA901","#CA782D")
p <- p + scale_fill_manual(values = colours)
p <- p + scale_shape_manual(values=c(21,24,22))
p <- p + theme(legend.position="none")
p <- p +  theme(axis.title.x=element_blank(), axis.text.x=element_blank(), axis.ticks.x=element_blank())
p <- p + scale_y_continuous(limits = c(1.5,3))
pA.2 <- p
##Chao1##
HMP2.sub <- alpha.Chao1.HMP2
HMP2.sub[ "sampleType"] <- HMP2.sub$names
#Rid of taxon specification; its relevant at this point
HMP2.sub$pick <- HMP2.sub$info
HMP2.sub$pick [grep("^qd.abundantotu_.*", HMP2.sub$info)] <- "abundantotu"
HMP2.sub$pick [grep("^qd.blast_.*", HMP2.sub$info)] <- "blast"
HMP2.sub$pick [grep("^qd.cdhit_.*", HMP2.sub$info)] <- "cdhit"
HMP2.sub$pick [grep("^qd.dnaclust_.*", HMP2.sub$info)] <- "dnaclust"
HMP2.sub$pick [grep("^qd.uclust_.*", HMP2.sub$info)] <- "uclust"
HMP2.sub$pick [grep("^qd.uclustref_.*", HMP2.sub$info)] <- "uclustref"
HMP2.sub$pick [grep("^qd.uclustrefstrict_.*", HMP2.sub$info)] <- "uclustrefstrict"
HMP2.sub$pick [grep("^qd.uparse_.*", HMP2.sub$info)] <- "uparse"
HMP2.sub$db [grep(".*silva111", HMP2.sub$info)] <- "silva111"
HMP2.sub$db [grep(".*gg2011", HMP2.sub$info)] <- "gg2011"
HMP2.sub$db [grep(".*gg2013", HMP2.sub$info)] <- "gg2013"
HMP2.sub$tax <- HMP2.sub$info
HMP2.sub$tax [grep("_rdptraining_", HMP2.sub$info)] <- "rdptraining"
HMP2.sub$tax [grep("_blast_", HMP2.sub$info)] <- "blast"
#Reorder
HMP2.sub$info <- factor(HMP2.sub$info, levels=HMP2.sub$info)
p <- ggplot(HMP2.sub, aes(x=HMP2.sub$sampleType, y=Chao1, fill=HMP2.sub$pick))
p <- p + geom_point(aes(fill=HMP2.sub$pick, shape=HMP2.sub$db), size=6, position = position_jitter(width=0.5)) #pch=21,
colours <- c("#C962AB","#5EBB43","#7488C7","#989B31","#D34F51","#43A47E","#DBA901","#CA782D")
p <- p + scale_fill_manual(values = colours)
p <- p + scale_shape_manual(values=c(21,24,22))
p <- p + theme(legend.position="none")
p <- p +  theme(axis.title.x=element_blank(), axis.text.x=element_blank(), axis.ticks.x=element_blank())
p <- p + scale_y_continuous(limits = c(0,2500))
pB.2 <- p
##Simpson##
HMP2.sub <- alpha.Simpson.HMP2
HMP2.sub[ "sampleType"] <- HMP2.sub$names
#Rid of taxon specification; its relevant at this point
HMP2.sub$pick <- HMP2.sub$info
HMP2.sub$pick [grep("^qd.abundantotu_.*", HMP2.sub$info)] <- "abundantotu"
HMP2.sub$pick [grep("^qd.blast_.*", HMP2.sub$info)] <- "blast"
HMP2.sub$pick [grep("^qd.cdhit_.*", HMP2.sub$info)] <- "cdhit"
HMP2.sub$pick [grep("^qd.dnaclust_.*", HMP2.sub$info)] <- "dnaclust"
HMP2.sub$pick [grep("^qd.uclust_.*", HMP2.sub$info)] <- "uclust"
HMP2.sub$pick [grep("^qd.uclustref_.*", HMP2.sub$info)] <- "uclustref"
HMP2.sub$pick [grep("^qd.uclustrefstrict_.*", HMP2.sub$info)] <- "uclustrefstrict"
HMP2.sub$pick [grep("^qd.uparse_.*", HMP2.sub$info)] <- "uparse"
HMP2.sub$db [grep(".*silva111", HMP2.sub$info)] <- "silva111"
HMP2.sub$db [grep(".*gg2011", HMP2.sub$info)] <- "gg2011"
HMP2.sub$db [grep(".*gg2013", HMP2.sub$info)] <- "gg2013"
HMP2.sub$tax <- HMP2.sub$info
HMP2.sub$tax [grep("_rdptraining_", HMP2.sub$info)] <- "rdptraining"
HMP2.sub$tax [grep("_blast_", HMP2.sub$info)] <- "blast"
#Reorder
HMP2.sub$info <- factor(HMP2.sub$info, levels=HMP2.sub$info)
p <- ggplot(HMP2.sub, aes(x=HMP2.sub$sampleType, y=Simpson, fill=HMP2.sub$pick))
p <- p + geom_point(aes(fill=HMP2.sub$pick, shape=HMP2.sub$db), size=6, position = position_jitter(width=0.5)) #pch=21,
colours <- c("#C962AB","#5EBB43","#7488C7","#989B31","#D34F51","#43A47E","#DBA901","#CA782D")
p <- p + scale_fill_manual(values = colours)
p <- p + scale_shape_manual(values=c(21,24,22))
p <- p + theme(legend.position="none")
p <- p +  theme(axis.title.x=element_blank(), axis.text.x=element_blank(), axis.ticks.x=element_blank())
p <- p + scale_y_continuous(limits = c(0.7,0.9))
pC.2 <- p
#Combine and print.
p <- plot_grid(pA.1, pA.2, pB.1, pB.2, pC.1, pC.2, nrow=3, ncol=2)
p
```

Sup Fig 13b:
```{r, include=FALSE}
###HMP1###
alpha.Chao1.HMP1.rare <- NULL
alpha.Shannon.HMP1.rare <- NULL
alpha.Simpson.HMP1.rare <- NULL
alpha.Chao1.HMP2.rare <- NULL
alpha.Shannon.HMP2.rare <- NULL
alpha.Simpson.HMP2.rare <- NULL
#qd.abundantotu_blast_gg2011.HMP1
rare.depth = min(sample_sums(qd.abundantotu_blast_gg2011.HMP1))
qd.abundantotu_blast_gg2011.HMP1.rare = rarefy_even_depth(qd.abundantotu_blast_gg2011.HMP1, sample.size = rare.depth, rngseed=1414)
qd.abundantotu_blast_gg2011.HMP1.rare.al <- estimate_richness(qd.abundantotu_blast_gg2011.HMP1.rare)
qd.abundantotu_blast_gg2011.HMP1.rare.al$names <- rownames(qd.abundantotu_blast_gg2011.HMP1.rare.al)
qd.abundantotu_blast_gg2011.HMP1.rare.al$info <- "qd.abundantotu_blast_gg2011"
#Setup dataframes on first sample
alpha.Chao1.HMP1.rare <- as.data.frame(qd.abundantotu_blast_gg2011.HMP1.rare.al[,c("names","info","Chao1", "se.chao1")])
alpha.Shannon.HMP1.rare <- as.data.frame(qd.abundantotu_blast_gg2011.HMP1.rare.al[,c("names","info","Shannon")])
alpha.Simpson.HMP1.rare <- as.data.frame(qd.abundantotu_blast_gg2011.HMP1.rare.al[,c("names","info","Simpson")])

#qd.abundantotu_blast_gg2013.HMP1
rare.depth = min(sample_sums(qd.abundantotu_blast_gg2013.HMP1))
qd.abundantotu_blast_gg2013.HMP1.rare = rarefy_even_depth(qd.abundantotu_blast_gg2013.HMP1, sample.size = rare.depth, rngseed=1414)
qd.abundantotu_blast_gg2013.HMP1.rare.al <- estimate_richness(qd.abundantotu_blast_gg2013.HMP1.rare)
qd.abundantotu_blast_gg2013.HMP1.rare.al$names <- rownames(qd.abundantotu_blast_gg2013.HMP1.rare.al)
qd.abundantotu_blast_gg2013.HMP1.rare.al$info <- "qd.abundantotu_blast_gg2013"
alpha.Chao1.HMP1.rare <- rbind(alpha.Chao1.HMP1.rare, as.data.frame(qd.abundantotu_blast_gg2013.HMP1.rare.al[,c("names","info","Chao1", "se.chao1")]))
alpha.Shannon.HMP1.rare <- rbind(alpha.Shannon.HMP1.rare, as.data.frame(qd.abundantotu_blast_gg2013.HMP1.rare.al[,c("names","info","Shannon")]))
alpha.Simpson.HMP1.rare <- rbind(alpha.Simpson.HMP1.rare, as.data.frame(qd.abundantotu_blast_gg2013.HMP1.rare.al[,c("names","info","Simpson")]))

#qd.abundantotu_blast_silva111.HMP1
rare.depth = min(sample_sums(qd.abundantotu_blast_silva111.HMP1))
qd.abundantotu_blast_silva111.HMP1.rare = rarefy_even_depth(qd.abundantotu_blast_silva111.HMP1, sample.size = rare.depth, rngseed=1414)
qd.abundantotu_blast_silva111.HMP1.rare.al <- estimate_richness(qd.abundantotu_blast_silva111.HMP1.rare)
qd.abundantotu_blast_silva111.HMP1.rare.al$names <- rownames(qd.abundantotu_blast_silva111.HMP1.rare.al)
qd.abundantotu_blast_silva111.HMP1.rare.al$info <- "qd.abundantotu_blast_silva111"
alpha.Chao1.HMP1.rare <- rbind(alpha.Chao1.HMP1.rare, as.data.frame(qd.abundantotu_blast_silva111.HMP1.rare.al[,c("names","info","Chao1", "se.chao1")]))
alpha.Shannon.HMP1.rare <- rbind(alpha.Shannon.HMP1.rare, as.data.frame(qd.abundantotu_blast_silva111.HMP1.rare.al[,c("names","info","Shannon")]))
alpha.Simpson.HMP1.rare <- rbind(alpha.Simpson.HMP1.rare, as.data.frame(qd.abundantotu_blast_silva111.HMP1.rare.al[,c("names","info","Simpson")]))

#qd.abundantotu_rdptraining_gg2011.HMP1
rare.depth = min(sample_sums(qd.abundantotu_rdptraining_gg2011.HMP1))
qd.abundantotu_rdptraining_gg2011.HMP1.rare = rarefy_even_depth(qd.abundantotu_rdptraining_gg2011.HMP1, sample.size = rare.depth, rngseed=1414)
qd.abundantotu_rdptraining_gg2011.HMP1.rare.al <- estimate_richness(qd.abundantotu_rdptraining_gg2011.HMP1.rare)
qd.abundantotu_rdptraining_gg2011.HMP1.rare.al$names <- rownames(qd.abundantotu_rdptraining_gg2011.HMP1.rare.al)
qd.abundantotu_rdptraining_gg2011.HMP1.rare.al$info <- "qd.abundantotu_rdptraining_gg2011"
alpha.Chao1.HMP1.rare <- rbind(alpha.Chao1.HMP1.rare, as.data.frame(qd.abundantotu_rdptraining_gg2011.HMP1.rare.al[,c("names","info","Chao1", "se.chao1")]))
alpha.Shannon.HMP1.rare <- rbind(alpha.Shannon.HMP1.rare, as.data.frame(qd.abundantotu_rdptraining_gg2011.HMP1.rare.al[,c("names","info","Shannon")]))
alpha.Simpson.HMP1.rare <- rbind(alpha.Simpson.HMP1.rare, as.data.frame(qd.abundantotu_rdptraining_gg2011.HMP1.rare.al[,c("names","info","Simpson")]))

#qd.abundantotu_rdptraining_gg2013.HMP1
rare.depth = min(sample_sums(qd.abundantotu_rdptraining_gg2013.HMP1))
qd.abundantotu_rdptraining_gg2013.HMP1.rare = rarefy_even_depth(qd.abundantotu_rdptraining_gg2013.HMP1, sample.size = rare.depth, rngseed=1414)
qd.abundantotu_rdptraining_gg2013.HMP1.rare.al <- estimate_richness(qd.abundantotu_rdptraining_gg2013.HMP1.rare)
qd.abundantotu_rdptraining_gg2013.HMP1.rare.al$names <- rownames(qd.abundantotu_rdptraining_gg2013.HMP1.rare.al)
qd.abundantotu_rdptraining_gg2013.HMP1.rare.al$info <- "qd.abundantotu_rdptraining_gg2013"
alpha.Chao1.HMP1.rare <- rbind(alpha.Chao1.HMP1.rare, as.data.frame(qd.abundantotu_rdptraining_gg2013.HMP1.rare.al[,c("names","info","Chao1", "se.chao1")]))
alpha.Shannon.HMP1.rare <- rbind(alpha.Shannon.HMP1.rare, as.data.frame(qd.abundantotu_rdptraining_gg2013.HMP1.rare.al[,c("names","info","Shannon")]))
alpha.Simpson.HMP1.rare <- rbind(alpha.Simpson.HMP1.rare, as.data.frame(qd.abundantotu_rdptraining_gg2013.HMP1.rare.al[,c("names","info","Simpson")]))

#qd.abundantotu_rdptraining_silva111.HMP1
rare.depth = min(sample_sums(qd.abundantotu_rdptraining_silva111.HMP1))
qd.abundantotu_rdptraining_silva111.HMP1.rare = rarefy_even_depth(qd.abundantotu_rdptraining_silva111.HMP1, sample.size = rare.depth, rngseed=1414)
qd.abundantotu_rdptraining_silva111.HMP1.rare.al <- estimate_richness(qd.abundantotu_rdptraining_silva111.HMP1.rare)
qd.abundantotu_rdptraining_silva111.HMP1.rare.al$names <- rownames(qd.abundantotu_rdptraining_silva111.HMP1.rare.al)
qd.abundantotu_rdptraining_silva111.HMP1.rare.al$info <- "qd.abundantotu_rdptraining_silva111"
alpha.Chao1.HMP1.rare <- rbind(alpha.Chao1.HMP1.rare, as.data.frame(qd.abundantotu_rdptraining_silva111.HMP1.rare.al[,c("names","info","Chao1", "se.chao1")]))
alpha.Shannon.HMP1.rare <- rbind(alpha.Shannon.HMP1.rare, as.data.frame(qd.abundantotu_rdptraining_silva111.HMP1.rare.al[,c("names","info","Shannon")]))
alpha.Simpson.HMP1.rare <- rbind(alpha.Simpson.HMP1.rare, as.data.frame(qd.abundantotu_rdptraining_silva111.HMP1.rare.al[,c("names","info","Simpson")]))

#qd.blast_blast_gg2011.HMP1
rare.depth = min(sample_sums(qd.blast_blast_gg2011.HMP1))
qd.blast_blast_gg2011.HMP1.rare = rarefy_even_depth(qd.blast_blast_gg2011.HMP1, sample.size = rare.depth, rngseed=1414)
qd.blast_blast_gg2011.HMP1.rare.al <- estimate_richness(qd.blast_blast_gg2011.HMP1.rare)
qd.blast_blast_gg2011.HMP1.rare.al$names <- rownames(qd.blast_blast_gg2011.HMP1.rare.al)
qd.blast_blast_gg2011.HMP1.rare.al$info <- "qd.blast_blast_gg2011"
alpha.Chao1.HMP1.rare <- rbind(alpha.Chao1.HMP1.rare, as.data.frame(qd.blast_blast_gg2011.HMP1.rare.al[,c("names","info","Chao1", "se.chao1")]))
alpha.Shannon.HMP1.rare <- rbind(alpha.Shannon.HMP1.rare, as.data.frame(qd.blast_blast_gg2011.HMP1.rare.al[,c("names","info","Shannon")]))
alpha.Simpson.HMP1.rare <- rbind(alpha.Simpson.HMP1.rare, as.data.frame(qd.blast_blast_gg2011.HMP1.rare.al[,c("names","info","Simpson")]))

#qd.blast_blast_gg2013.HMP1
rare.depth = min(sample_sums(qd.blast_blast_gg2013.HMP1))
qd.blast_blast_gg2013.HMP1.rare = rarefy_even_depth(qd.blast_blast_gg2013.HMP1, sample.size = rare.depth, rngseed=1414)
qd.blast_blast_gg2013.HMP1.rare.al <- estimate_richness(qd.blast_blast_gg2013.HMP1.rare)
qd.blast_blast_gg2013.HMP1.rare.al$names <- rownames(qd.blast_blast_gg2013.HMP1.rare.al)
qd.blast_blast_gg2013.HMP1.rare.al$info <- "qd.blast_blast_gg2013"
alpha.Chao1.HMP1.rare <- rbind(alpha.Chao1.HMP1.rare, as.data.frame(qd.blast_blast_gg2013.HMP1.rare.al[,c("names","info","Chao1", "se.chao1")]))
alpha.Shannon.HMP1.rare <- rbind(alpha.Shannon.HMP1.rare, as.data.frame(qd.blast_blast_gg2013.HMP1.rare.al[,c("names","info","Shannon")]))
alpha.Simpson.HMP1.rare <- rbind(alpha.Simpson.HMP1.rare, as.data.frame(qd.blast_blast_gg2013.HMP1.rare.al[,c("names","info","Simpson")]))

#qd.blast_blast_silva111.HMP1
rare.depth = min(sample_sums(qd.blast_blast_silva111.HMP1))
qd.blast_blast_silva111.HMP1.rare = rarefy_even_depth(qd.blast_blast_silva111.HMP1, sample.size = rare.depth, rngseed=1414)
qd.blast_blast_silva111.HMP1.rare.al <- estimate_richness(qd.blast_blast_silva111.HMP1.rare)
qd.blast_blast_silva111.HMP1.rare.al$names <- rownames(qd.blast_blast_silva111.HMP1.rare.al)
qd.blast_blast_silva111.HMP1.rare.al$info <- "qd.blast_blast_silva111"
alpha.Chao1.HMP1.rare <- rbind(alpha.Chao1.HMP1.rare, as.data.frame(qd.blast_blast_silva111.HMP1.rare.al[,c("names","info","Chao1", "se.chao1")]))
alpha.Shannon.HMP1.rare <- rbind(alpha.Shannon.HMP1.rare, as.data.frame(qd.blast_blast_silva111.HMP1.rare.al[,c("names","info","Shannon")]))
alpha.Simpson.HMP1.rare <- rbind(alpha.Simpson.HMP1.rare, as.data.frame(qd.blast_blast_silva111.HMP1.rare.al[,c("names","info","Simpson")]))

#qd.blast_rdptraining_gg2011.HMP1
rare.depth = min(sample_sums(qd.blast_rdptraining_gg2011.HMP1))
qd.blast_rdptraining_gg2011.HMP1.rare = rarefy_even_depth(qd.blast_rdptraining_gg2011.HMP1, sample.size = rare.depth, rngseed=1414)
qd.blast_rdptraining_gg2011.HMP1.rare.al <- estimate_richness(qd.blast_rdptraining_gg2011.HMP1.rare)
qd.blast_rdptraining_gg2011.HMP1.rare.al$names <- rownames(qd.blast_rdptraining_gg2011.HMP1.rare.al)
qd.blast_rdptraining_gg2011.HMP1.rare.al$info <- "qd.blast_rdptraining_gg2011"
alpha.Chao1.HMP1.rare <- rbind(alpha.Chao1.HMP1.rare, as.data.frame(qd.blast_rdptraining_gg2011.HMP1.rare.al[,c("names","info","Chao1", "se.chao1")]))
alpha.Shannon.HMP1.rare <- rbind(alpha.Shannon.HMP1.rare, as.data.frame(qd.blast_rdptraining_gg2011.HMP1.rare.al[,c("names","info","Shannon")]))
alpha.Simpson.HMP1.rare <- rbind(alpha.Simpson.HMP1.rare, as.data.frame(qd.blast_rdptraining_gg2011.HMP1.rare.al[,c("names","info","Simpson")]))

#qd.blast_rdptraining_gg2013.HMP1
rare.depth = min(sample_sums(qd.blast_rdptraining_gg2013.HMP1))
qd.blast_rdptraining_gg2013.HMP1.rare = rarefy_even_depth(qd.blast_rdptraining_gg2013.HMP1, sample.size = rare.depth, rngseed=1414)
qd.blast_rdptraining_gg2013.HMP1.rare.al <- estimate_richness(qd.blast_rdptraining_gg2013.HMP1.rare)
qd.blast_rdptraining_gg2013.HMP1.rare.al$names <- rownames(qd.blast_rdptraining_gg2013.HMP1.rare.al)
qd.blast_rdptraining_gg2013.HMP1.rare.al$info <- "qd.blast_rdptraining_gg2013"
alpha.Chao1.HMP1.rare <- rbind(alpha.Chao1.HMP1.rare, as.data.frame(qd.blast_rdptraining_gg2013.HMP1.rare.al[,c("names","info","Chao1", "se.chao1")]))
alpha.Shannon.HMP1.rare <- rbind(alpha.Shannon.HMP1.rare, as.data.frame(qd.blast_rdptraining_gg2013.HMP1.rare.al[,c("names","info","Shannon")]))
alpha.Simpson.HMP1.rare <- rbind(alpha.Simpson.HMP1.rare, as.data.frame(qd.blast_rdptraining_gg2013.HMP1.rare.al[,c("names","info","Simpson")]))

#qd.blast_rdptraining_silva111.HMP1
rare.depth = min(sample_sums(qd.blast_rdptraining_silva111.HMP1))
qd.blast_rdptraining_silva111.HMP1.rare = rarefy_even_depth(qd.blast_rdptraining_silva111.HMP1, sample.size = rare.depth, rngseed=1414)
qd.blast_rdptraining_silva111.HMP1.rare.al <- estimate_richness(qd.blast_rdptraining_silva111.HMP1.rare)
qd.blast_rdptraining_silva111.HMP1.rare.al$names <- rownames(qd.blast_rdptraining_silva111.HMP1.rare.al)
qd.blast_rdptraining_silva111.HMP1.rare.al$info <- "qd.blast_rdptraining_silva111"
alpha.Chao1.HMP1.rare <- rbind(alpha.Chao1.HMP1.rare, as.data.frame(qd.blast_rdptraining_silva111.HMP1.rare.al[,c("names","info","Chao1", "se.chao1")]))
alpha.Shannon.HMP1.rare <- rbind(alpha.Shannon.HMP1.rare, as.data.frame(qd.blast_rdptraining_silva111.HMP1.rare.al[,c("names","info","Shannon")]))
alpha.Simpson.HMP1.rare <- rbind(alpha.Simpson.HMP1.rare, as.data.frame(qd.blast_rdptraining_silva111.HMP1.rare.al[,c("names","info","Simpson")]))

#qd.cdhit_blast_gg2011.HMP1
rare.depth = min(sample_sums(qd.cdhit_blast_gg2011.HMP1))
qd.cdhit_blast_gg2011.HMP1.rare = rarefy_even_depth(qd.cdhit_blast_gg2011.HMP1, sample.size = rare.depth, rngseed=1414)
qd.cdhit_blast_gg2011.HMP1.rare.al <- estimate_richness(qd.cdhit_blast_gg2011.HMP1.rare)
qd.cdhit_blast_gg2011.HMP1.rare.al$names <- rownames(qd.cdhit_blast_gg2011.HMP1.rare.al)
qd.cdhit_blast_gg2011.HMP1.rare.al$info <- "qd.cdhit_blast_gg2011"
alpha.Chao1.HMP1.rare <- rbind(alpha.Chao1.HMP1.rare, as.data.frame(qd.cdhit_blast_gg2011.HMP1.rare.al[,c("names","info","Chao1", "se.chao1")]))
alpha.Shannon.HMP1.rare <- rbind(alpha.Shannon.HMP1.rare, as.data.frame(qd.cdhit_blast_gg2011.HMP1.rare.al[,c("names","info","Shannon")]))
alpha.Simpson.HMP1.rare <- rbind(alpha.Simpson.HMP1.rare, as.data.frame(qd.cdhit_blast_gg2011.HMP1.rare.al[,c("names","info","Simpson")]))

#qd.cdhit_blast_gg2013.HMP1
rare.depth = min(sample_sums(qd.cdhit_blast_gg2013.HMP1))
qd.cdhit_blast_gg2013.HMP1.rare = rarefy_even_depth(qd.cdhit_blast_gg2013.HMP1, sample.size = rare.depth, rngseed=1414)
qd.cdhit_blast_gg2013.HMP1.rare.al <- estimate_richness(qd.cdhit_blast_gg2013.HMP1.rare)
qd.cdhit_blast_gg2013.HMP1.rare.al$names <- rownames(qd.cdhit_blast_gg2013.HMP1.rare.al)
qd.cdhit_blast_gg2013.HMP1.rare.al$info <- "qd.cdhit_blast_gg2013"
alpha.Chao1.HMP1.rare <- rbind(alpha.Chao1.HMP1.rare, as.data.frame(qd.cdhit_blast_gg2013.HMP1.rare.al[,c("names","info","Chao1", "se.chao1")]))
alpha.Shannon.HMP1.rare <- rbind(alpha.Shannon.HMP1.rare, as.data.frame(qd.cdhit_blast_gg2013.HMP1.rare.al[,c("names","info","Shannon")]))
alpha.Simpson.HMP1.rare <- rbind(alpha.Simpson.HMP1.rare, as.data.frame(qd.cdhit_blast_gg2013.HMP1.rare.al[,c("names","info","Simpson")]))

#qd.cdhit_blast_silva111.HMP1
rare.depth = min(sample_sums(qd.cdhit_blast_silva111.HMP1))
qd.cdhit_blast_silva111.HMP1.rare = rarefy_even_depth(qd.cdhit_blast_silva111.HMP1, sample.size = rare.depth, rngseed=1414)
qd.cdhit_blast_silva111.HMP1.rare.al <- estimate_richness(qd.cdhit_blast_silva111.HMP1.rare)
qd.cdhit_blast_silva111.HMP1.rare.al$names <- rownames(qd.cdhit_blast_silva111.HMP1.rare.al)
qd.cdhit_blast_silva111.HMP1.rare.al$info <- "qd.cdhit_blast_silva111"
alpha.Chao1.HMP1.rare <- rbind(alpha.Chao1.HMP1.rare, as.data.frame(qd.cdhit_blast_silva111.HMP1.rare.al[,c("names","info","Chao1", "se.chao1")]))
alpha.Shannon.HMP1.rare <- rbind(alpha.Shannon.HMP1.rare, as.data.frame(qd.cdhit_blast_silva111.HMP1.rare.al[,c("names","info","Shannon")]))
alpha.Simpson.HMP1.rare <- rbind(alpha.Simpson.HMP1.rare, as.data.frame(qd.cdhit_blast_silva111.HMP1.rare.al[,c("names","info","Simpson")]))

#qd.cdhit_rdptraining_gg2011.HMP1
rare.depth = min(sample_sums(qd.cdhit_rdptraining_gg2011.HMP1))
qd.cdhit_rdptraining_gg2011.HMP1.rare = rarefy_even_depth(qd.cdhit_rdptraining_gg2011.HMP1, sample.size = rare.depth, rngseed=1414)
qd.cdhit_rdptraining_gg2011.HMP1.rare.al <- estimate_richness(qd.cdhit_rdptraining_gg2011.HMP1.rare)
qd.cdhit_rdptraining_gg2011.HMP1.rare.al$names <- rownames(qd.cdhit_rdptraining_gg2011.HMP1.rare.al)
qd.cdhit_rdptraining_gg2011.HMP1.rare.al$info <- "qd.cdhit_rdptraining_gg2011"
alpha.Chao1.HMP1.rare <- rbind(alpha.Chao1.HMP1.rare, as.data.frame(qd.cdhit_rdptraining_gg2011.HMP1.rare.al[,c("names","info","Chao1", "se.chao1")]))
alpha.Shannon.HMP1.rare <- rbind(alpha.Shannon.HMP1.rare, as.data.frame(qd.cdhit_rdptraining_gg2011.HMP1.rare.al[,c("names","info","Shannon")]))
alpha.Simpson.HMP1.rare <- rbind(alpha.Simpson.HMP1.rare, as.data.frame(qd.cdhit_rdptraining_gg2011.HMP1.rare.al[,c("names","info","Simpson")]))

#qd.cdhit_rdptraining_gg2013.HMP1
rare.depth = min(sample_sums(qd.cdhit_rdptraining_gg2013.HMP1))
qd.cdhit_rdptraining_gg2013.HMP1.rare = rarefy_even_depth(qd.cdhit_rdptraining_gg2013.HMP1, sample.size = rare.depth, rngseed=1414)
qd.cdhit_rdptraining_gg2013.HMP1.rare.al <- estimate_richness(qd.cdhit_rdptraining_gg2013.HMP1.rare)
qd.cdhit_rdptraining_gg2013.HMP1.rare.al$names <- rownames(qd.cdhit_rdptraining_gg2013.HMP1.rare.al)
qd.cdhit_rdptraining_gg2013.HMP1.rare.al$info <- "qd.cdhit_rdptraining_gg2013"
alpha.Chao1.HMP1.rare <- rbind(alpha.Chao1.HMP1.rare, as.data.frame(qd.cdhit_rdptraining_gg2013.HMP1.rare.al[,c("names","info","Chao1", "se.chao1")]))
alpha.Shannon.HMP1.rare <- rbind(alpha.Shannon.HMP1.rare, as.data.frame(qd.cdhit_rdptraining_gg2013.HMP1.rare.al[,c("names","info","Shannon")]))
alpha.Simpson.HMP1.rare <- rbind(alpha.Simpson.HMP1.rare, as.data.frame(qd.cdhit_rdptraining_gg2013.HMP1.rare.al[,c("names","info","Simpson")]))

#qd.cdhit_rdptraining_silva111.HMP1
rare.depth = min(sample_sums(qd.cdhit_rdptraining_silva111.HMP1))
qd.cdhit_rdptraining_silva111.HMP1.rare = rarefy_even_depth(qd.cdhit_rdptraining_silva111.HMP1, sample.size = rare.depth, rngseed=1414)
qd.cdhit_rdptraining_silva111.HMP1.rare.al <- estimate_richness(qd.cdhit_rdptraining_silva111.HMP1.rare)
qd.cdhit_rdptraining_silva111.HMP1.rare.al$names <- rownames(qd.cdhit_rdptraining_silva111.HMP1.rare.al)
qd.cdhit_rdptraining_silva111.HMP1.rare.al$info <- "qd.cdhit_rdptraining_silva111"
alpha.Chao1.HMP1.rare <- rbind(alpha.Chao1.HMP1.rare, as.data.frame(qd.cdhit_rdptraining_silva111.HMP1.rare.al[,c("names","info","Chao1", "se.chao1")]))
alpha.Shannon.HMP1.rare <- rbind(alpha.Shannon.HMP1.rare, as.data.frame(qd.cdhit_rdptraining_silva111.HMP1.rare.al[,c("names","info","Shannon")]))
alpha.Simpson.HMP1.rare <- rbind(alpha.Simpson.HMP1.rare, as.data.frame(qd.cdhit_rdptraining_silva111.HMP1.rare.al[,c("names","info","Simpson")]))

#qd.dnaclust_blast_gg2011.HMP1
rare.depth = min(sample_sums(qd.dnaclust_blast_gg2011.HMP1))
qd.dnaclust_blast_gg2011.HMP1.rare = rarefy_even_depth(qd.dnaclust_blast_gg2011.HMP1, sample.size = rare.depth, rngseed=1414)
qd.dnaclust_blast_gg2011.HMP1.rare.al <- estimate_richness(qd.dnaclust_blast_gg2011.HMP1.rare)
qd.dnaclust_blast_gg2011.HMP1.rare.al$names <- rownames(qd.dnaclust_blast_gg2011.HMP1.rare.al)
qd.dnaclust_blast_gg2011.HMP1.rare.al$info <- "qd.dnaclust_blast_gg2011"
alpha.Chao1.HMP1.rare <- rbind(alpha.Chao1.HMP1.rare, as.data.frame(qd.dnaclust_blast_gg2011.HMP1.rare.al[,c("names","info","Chao1", "se.chao1")]))
alpha.Shannon.HMP1.rare <- rbind(alpha.Shannon.HMP1.rare, as.data.frame(qd.dnaclust_blast_gg2011.HMP1.rare.al[,c("names","info","Shannon")]))
alpha.Simpson.HMP1.rare <- rbind(alpha.Simpson.HMP1.rare, as.data.frame(qd.dnaclust_blast_gg2011.HMP1.rare.al[,c("names","info","Simpson")]))

#qd.dnaclust_blast_gg2013.HMP1
rare.depth = min(sample_sums(qd.dnaclust_blast_gg2013.HMP1))
qd.dnaclust_blast_gg2013.HMP1.rare = rarefy_even_depth(qd.dnaclust_blast_gg2013.HMP1, sample.size = rare.depth, rngseed=1414)
qd.dnaclust_blast_gg2013.HMP1.rare.al <- estimate_richness(qd.dnaclust_blast_gg2013.HMP1.rare)
qd.dnaclust_blast_gg2013.HMP1.rare.al$names <- rownames(qd.dnaclust_blast_gg2013.HMP1.rare.al)
qd.dnaclust_blast_gg2013.HMP1.rare.al$info <- "qd.dnaclust_blast_gg2013"
alpha.Chao1.HMP1.rare <- rbind(alpha.Chao1.HMP1.rare, as.data.frame(qd.dnaclust_blast_gg2013.HMP1.rare.al[,c("names","info","Chao1", "se.chao1")]))
alpha.Shannon.HMP1.rare <- rbind(alpha.Shannon.HMP1.rare, as.data.frame(qd.dnaclust_blast_gg2013.HMP1.rare.al[,c("names","info","Shannon")]))
alpha.Simpson.HMP1.rare <- rbind(alpha.Simpson.HMP1.rare, as.data.frame(qd.dnaclust_blast_gg2013.HMP1.rare.al[,c("names","info","Simpson")]))

#qd.dnaclust_blast_silva111.HMP1
rare.depth = min(sample_sums(qd.dnaclust_blast_silva111.HMP1))
qd.dnaclust_blast_silva111.HMP1.rare = rarefy_even_depth(qd.dnaclust_blast_silva111.HMP1, sample.size = rare.depth, rngseed=1414)
qd.dnaclust_blast_silva111.HMP1.rare.al <- estimate_richness(qd.dnaclust_blast_silva111.HMP1.rare)
qd.dnaclust_blast_silva111.HMP1.rare.al$names <- rownames(qd.dnaclust_blast_silva111.HMP1.al)
qd.dnaclust_blast_silva111.HMP1.rare.al$info <- "qd.dnaclust_blast_silva111"
alpha.Chao1.HMP1.rare <- rbind(alpha.Chao1.HMP1.rare, as.data.frame(qd.dnaclust_blast_silva111.HMP1.rare.al[,c("names","info","Chao1", "se.chao1")]))
alpha.Shannon.HMP1.rare <- rbind(alpha.Shannon.HMP1.rare, as.data.frame(qd.dnaclust_blast_silva111.HMP1.rare.al[,c("names","info","Shannon")]))
alpha.Simpson.HMP1.rare <- rbind(alpha.Simpson.HMP1.rare, as.data.frame(qd.dnaclust_blast_silva111.HMP1.rare.al[,c("names","info","Simpson")]))

#qd.dnaclust_rdptraining_gg2011.HMP1
rare.depth = min(sample_sums(qd.dnaclust_rdptraining_gg2011.HMP1))
qd.dnaclust_rdptraining_gg2011.HMP1.rare = rarefy_even_depth(qd.dnaclust_rdptraining_gg2011.HMP1, sample.size = rare.depth, rngseed=1414)
qd.dnaclust_rdptraining_gg2011.HMP1.rare.al <- estimate_richness(qd.dnaclust_rdptraining_gg2011.HMP1.rare)
qd.dnaclust_rdptraining_gg2011.HMP1.rare.al$names <- rownames(qd.dnaclust_rdptraining_gg2011.HMP1.rare.al)
qd.dnaclust_rdptraining_gg2011.HMP1.rare.al$info <- "qd.dnaclust_rdptraining_gg2011"
alpha.Chao1.HMP1.rare <- rbind(alpha.Chao1.HMP1.rare, as.data.frame(qd.dnaclust_rdptraining_gg2011.HMP1.rare.al[,c("names","info","Chao1", "se.chao1")]))
alpha.Shannon.HMP1.rare <- rbind(alpha.Shannon.HMP1.rare, as.data.frame(qd.dnaclust_rdptraining_gg2011.HMP1.rare.al[,c("names","info","Shannon")]))
alpha.Simpson.HMP1.rare <- rbind(alpha.Simpson.HMP1.rare, as.data.frame(qd.dnaclust_rdptraining_gg2011.HMP1.rare.al[,c("names","info","Simpson")]))

#qd.dnaclust_rdptraining_gg2013.HMP1
rare.depth = min(sample_sums(qd.dnaclust_rdptraining_gg2013.HMP1))
qd.dnaclust_rdptraining_gg2013.HMP1.rare = rarefy_even_depth(qd.dnaclust_rdptraining_gg2013.HMP1, sample.size = rare.depth, rngseed=1414)
qd.dnaclust_rdptraining_gg2013.HMP1.rare.al <- estimate_richness(qd.dnaclust_rdptraining_gg2013.HMP1.rare)
qd.dnaclust_rdptraining_gg2013.HMP1.rare.al$names <- rownames(qd.dnaclust_rdptraining_gg2013.HMP1.rare.al)
qd.dnaclust_rdptraining_gg2013.HMP1.rare.al$info <- "qd.dnaclust_rdptraining_gg2013"
alpha.Chao1.HMP1.rare <- rbind(alpha.Chao1.HMP1.rare, as.data.frame(qd.dnaclust_rdptraining_gg2013.HMP1.rare.al[,c("names","info","Chao1", "se.chao1")]))
alpha.Shannon.HMP1.rare <- rbind(alpha.Shannon.HMP1.rare, as.data.frame(qd.dnaclust_rdptraining_gg2013.HMP1.rare.al[,c("names","info","Shannon")]))
alpha.Simpson.HMP1.rare <- rbind(alpha.Simpson.HMP1.rare, as.data.frame(qd.dnaclust_rdptraining_gg2013.HMP1.rare.al[,c("names","info","Simpson")]))

#qd.dnaclust_rdptraining_silva111.HMP1
rare.depth = min(sample_sums(qd.dnaclust_rdptraining_silva111.HMP1))
qd.dnaclust_rdptraining_silva111.HMP1.rare = rarefy_even_depth(qd.dnaclust_rdptraining_silva111.HMP1, sample.size = rare.depth, rngseed=1414)
qd.dnaclust_rdptraining_silva111.HMP1.rare.al <- estimate_richness(qd.dnaclust_rdptraining_silva111.HMP1.rare)
qd.dnaclust_rdptraining_silva111.HMP1.rare.al$names <- rownames(qd.dnaclust_rdptraining_silva111.HMP1.rare.al)
qd.dnaclust_rdptraining_silva111.HMP1.rare.al$info <- "qd.dnaclust_rdptraining_silva111"
alpha.Chao1.HMP1.rare <- rbind(alpha.Chao1.HMP1.rare, as.data.frame(qd.dnaclust_rdptraining_silva111.HMP1.rare.al[,c("names","info","Chao1", "se.chao1")]))
alpha.Shannon.HMP1.rare <- rbind(alpha.Shannon.HMP1.rare, as.data.frame(qd.dnaclust_rdptraining_silva111.HMP1.rare.al[,c("names","info","Shannon")]))
alpha.Simpson.HMP1.rare <- rbind(alpha.Simpson.HMP1.rare, as.data.frame(qd.dnaclust_rdptraining_silva111.HMP1.rare.al[,c("names","info","Simpson")]))

#qd.uclust_blast_gg2011.HMP1
rare.depth = min(sample_sums(qd.uclust_blast_gg2011.HMP1))
qd.uclust_blast_gg2011.HMP1.rare = rarefy_even_depth(qd.uclust_blast_gg2011.HMP1, sample.size = rare.depth, rngseed=1414)
qd.uclust_blast_gg2011.HMP1.rare.al <- estimate_richness(qd.uclust_blast_gg2011.HMP1.rare)
qd.uclust_blast_gg2011.HMP1.rare.al$names <- rownames(qd.uclust_blast_gg2011.HMP1.rare.al)
qd.uclust_blast_gg2011.HMP1.rare.al$info <- "qd.uclust_blast_gg2011"
alpha.Chao1.HMP1.rare <- rbind(alpha.Chao1.HMP1.rare, as.data.frame(qd.uclust_blast_gg2011.HMP1.rare.al[,c("names","info","Chao1", "se.chao1")]))
alpha.Shannon.HMP1.rare <- rbind(alpha.Shannon.HMP1.rare, as.data.frame(qd.uclust_blast_gg2011.HMP1.rare.al[,c("names","info","Shannon")]))
alpha.Simpson.HMP1.rare <- rbind(alpha.Simpson.HMP1.rare, as.data.frame(qd.uclust_blast_gg2011.HMP1.rare.al[,c("names","info","Simpson")]))

#qd.uclust_blast_gg2013.HMP1
rare.depth = min(sample_sums(qd.uclust_blast_gg2013.HMP1))
qd.uclust_blast_gg2013.HMP1.rare = rarefy_even_depth(qd.uclust_blast_gg2013.HMP1, sample.size = rare.depth, rngseed=1414)
qd.uclust_blast_gg2013.HMP1.rare.al <- estimate_richness(qd.uclust_blast_gg2013.HMP1.rare)
qd.uclust_blast_gg2013.HMP1.rare.al$names <- rownames(qd.uclust_blast_gg2013.HMP1.rare.al)
qd.uclust_blast_gg2013.HMP1.rare.al$info <- "qd.uclust_blast_gg2013"
alpha.Chao1.HMP1.rare <- rbind(alpha.Chao1.HMP1.rare, as.data.frame(qd.uclust_blast_gg2013.HMP1.rare.al[,c("names","info","Chao1", "se.chao1")]))
alpha.Shannon.HMP1.rare <- rbind(alpha.Shannon.HMP1.rare, as.data.frame(qd.uclust_blast_gg2013.HMP1.rare.al[,c("names","info","Shannon")]))
alpha.Simpson.HMP1.rare <- rbind(alpha.Simpson.HMP1.rare, as.data.frame(qd.uclust_blast_gg2013.HMP1.rare.al[,c("names","info","Simpson")]))

#qd.uclust_blast_silva111.HMP1
rare.depth = min(sample_sums(qd.uclust_blast_silva111.HMP1))
qd.uclust_blast_silva111.HMP1.rare = rarefy_even_depth(qd.uclust_blast_silva111.HMP1, sample.size = rare.depth, rngseed=1414)
qd.uclust_blast_silva111.HMP1.rare.al <- estimate_richness(qd.uclust_blast_silva111.HMP1.rare)
qd.uclust_blast_silva111.HMP1.rare.al$names <- rownames(qd.uclust_blast_silva111.HMP1.rare.al)
qd.uclust_blast_silva111.HMP1.rare.al$info <- "qd.uclust_blast_silva111"
alpha.Chao1.HMP1.rare <- rbind(alpha.Chao1.HMP1.rare, as.data.frame(qd.uclust_blast_silva111.HMP1.rare.al[,c("names","info","Chao1", "se.chao1")]))
alpha.Shannon.HMP1.rare <- rbind(alpha.Shannon.HMP1.rare, as.data.frame(qd.uclust_blast_silva111.HMP1.rare.al[,c("names","info","Shannon")]))
alpha.Simpson.HMP1.rare <- rbind(alpha.Simpson.HMP1.rare, as.data.frame(qd.uclust_blast_silva111.HMP1.rare.al[,c("names","info","Simpson")]))

#qd.uclust_rdptraining_gg2011.HMP1
rare.depth = min(sample_sums(qd.uclust_rdptraining_gg2011.HMP1))
qd.uclust_rdptraining_gg2011.HMP1.rare = rarefy_even_depth(qd.uclust_rdptraining_gg2011.HMP1, sample.size = rare.depth, rngseed=1414)
qd.uclust_rdptraining_gg2011.HMP1.rare.al <- estimate_richness(qd.uclust_rdptraining_gg2011.HMP1.rare)
qd.uclust_rdptraining_gg2011.HMP1.rare.al$names <- rownames(qd.uclust_rdptraining_gg2011.HMP1.rare.al)
qd.uclust_rdptraining_gg2011.HMP1.rare.al$info <- "qd.uclust_rdptraining_gg2011"
alpha.Chao1.HMP1.rare <- rbind(alpha.Chao1.HMP1.rare, as.data.frame(qd.uclust_rdptraining_gg2011.HMP1.rare.al[,c("names","info","Chao1", "se.chao1")]))
alpha.Shannon.HMP1.rare <- rbind(alpha.Shannon.HMP1.rare, as.data.frame(qd.uclust_rdptraining_gg2011.HMP1.rare.al[,c("names","info","Shannon")]))
alpha.Simpson.HMP1.rare <- rbind(alpha.Simpson.HMP1.rare, as.data.frame(qd.uclust_rdptraining_gg2011.HMP1.rare.al[,c("names","info","Simpson")]))

#qd.uclust_rdptraining_gg2013.HMP1
rare.depth = min(sample_sums(qd.uclust_rdptraining_gg2013.HMP1))
qd.uclust_rdptraining_gg2013.HMP1.rare = rarefy_even_depth(qd.uclust_rdptraining_gg2013.HMP1, sample.size = rare.depth, rngseed=1414)
qd.uclust_rdptraining_gg2013.HMP1.rare.al <- estimate_richness(qd.uclust_rdptraining_gg2013.HMP1.rare)
qd.uclust_rdptraining_gg2013.HMP1.rare.al$names <- rownames(qd.uclust_rdptraining_gg2013.HMP1.rare.al)
qd.uclust_rdptraining_gg2013.HMP1.rare.al$info <- "qd.uclust_rdptraining_gg2013"
alpha.Chao1.HMP1.rare <- rbind(alpha.Chao1.HMP1.rare, as.data.frame(qd.uclust_rdptraining_gg2013.HMP1.rare.al[,c("names","info","Chao1", "se.chao1")]))
alpha.Shannon.HMP1.rare <- rbind(alpha.Shannon.HMP1.rare, as.data.frame(qd.uclust_rdptraining_gg2013.HMP1.rare.al[,c("names","info","Shannon")]))
alpha.Simpson.HMP1.rare <- rbind(alpha.Simpson.HMP1.rare, as.data.frame(qd.uclust_rdptraining_gg2013.HMP1.rare.al[,c("names","info","Simpson")]))

#qd.uclust_rdptraining_silva111.HMP1
rare.depth = min(sample_sums(qd.uclust_rdptraining_silva111.HMP1))
qd.uclust_rdptraining_silva111.HMP1.rare = rarefy_even_depth(qd.uclust_rdptraining_silva111.HMP1, sample.size = rare.depth, rngseed=1414)
qd.uclust_rdptraining_silva111.HMP1.rare.al <- estimate_richness(qd.uclust_rdptraining_silva111.HMP1.rare)
qd.uclust_rdptraining_silva111.HMP1.rare.al$names <- rownames(qd.uclust_rdptraining_silva111.HMP1.rare.al)
qd.uclust_rdptraining_silva111.HMP1.rare.al$info <- "qd.uclust_rdptraining_silva111"
alpha.Chao1.HMP1.rare <- rbind(alpha.Chao1.HMP1.rare, as.data.frame(qd.uclust_rdptraining_silva111.HMP1.rare.al[,c("names","info","Chao1", "se.chao1")]))
alpha.Shannon.HMP1.rare <- rbind(alpha.Shannon.HMP1.rare, as.data.frame(qd.uclust_rdptraining_silva111.HMP1.rare.al[,c("names","info","Shannon")]))
alpha.Simpson.HMP1.rare <- rbind(alpha.Simpson.HMP1.rare, as.data.frame(qd.uclust_rdptraining_silva111.HMP1.rare.al[,c("names","info","Simpson")]))

#qd.uclustref_blast_gg2011.HMP1
rare.depth = min(sample_sums(qd.uclustref_blast_gg2011.HMP1))
qd.uclustref_blast_gg2011.HMP1.rare = rarefy_even_depth(qd.uclustref_blast_gg2011.HMP1, sample.size = rare.depth, rngseed=1414)
qd.uclustref_blast_gg2011.HMP1.rare.al <- estimate_richness(qd.uclustref_blast_gg2011.HMP1.rare)
qd.uclustref_blast_gg2011.HMP1.rare.al$names <- rownames(qd.uclustref_blast_gg2011.HMP1.rare.al)
qd.uclustref_blast_gg2011.HMP1.rare.al$info <- "qd.uclustref_blast_gg2011"
alpha.Chao1.HMP1.rare <- rbind(alpha.Chao1.HMP1.rare, as.data.frame(qd.uclustref_blast_gg2011.HMP1.rare.al[,c("names","info","Chao1", "se.chao1")]))
alpha.Shannon.HMP1.rare <- rbind(alpha.Shannon.HMP1.rare, as.data.frame(qd.uclustref_blast_gg2011.HMP1.rare.al[,c("names","info","Shannon")]))
alpha.Simpson.HMP1.rare <- rbind(alpha.Simpson.HMP1.rare, as.data.frame(qd.uclustref_blast_gg2011.HMP1.rare.al[,c("names","info","Simpson")]))

#qd.uclustref_blast_gg2013.HMP1
rare.depth = min(sample_sums(qd.uclustref_blast_gg2013.HMP1))
qd.uclustref_blast_gg2013.HMP1.rare = rarefy_even_depth(qd.uclustref_blast_gg2013.HMP1, sample.size = rare.depth, rngseed=1414)
qd.uclustref_blast_gg2013.HMP1.rare.al <- estimate_richness(qd.uclustref_blast_gg2013.HMP1.rare)
qd.uclustref_blast_gg2013.HMP1.rare.al$names <- rownames(qd.uclustref_blast_gg2013.HMP1.rare.al)
qd.uclustref_blast_gg2013.HMP1.rare.al$info <- "qd.uclustref_blast_gg2013"
alpha.Chao1.HMP1.rare <- rbind(alpha.Chao1.HMP1.rare, as.data.frame(qd.uclustref_blast_gg2013.HMP1.rare.al[,c("names","info","Chao1", "se.chao1")]))
alpha.Shannon.HMP1.rare <- rbind(alpha.Shannon.HMP1.rare, as.data.frame(qd.uclustref_blast_gg2013.HMP1.rare.al[,c("names","info","Shannon")]))
alpha.Simpson.HMP1.rare <- rbind(alpha.Simpson.HMP1.rare, as.data.frame(qd.uclustref_blast_gg2013.HMP1.rare.al[,c("names","info","Simpson")]))

#qd.uclustref_blast_silva111.HMP1
rare.depth = min(sample_sums(qd.uclustref_blast_silva111.HMP1))
qd.uclustref_blast_silva111.HMP1.rare = rarefy_even_depth(qd.uclustref_blast_silva111.HMP1, sample.size = rare.depth, rngseed=1414)
qd.uclustref_blast_silva111.HMP1.rare.al <- estimate_richness(qd.uclustref_blast_silva111.HMP1.rare)
qd.uclustref_blast_silva111.HMP1.rare.al$names <- rownames(qd.uclustref_blast_silva111.HMP1.rare.al)
qd.uclustref_blast_silva111.HMP1.rare.al$info <- "qd.uclustref_blast_silva111"
alpha.Chao1.HMP1.rare <- rbind(alpha.Chao1.HMP1.rare, as.data.frame(qd.uclustref_blast_silva111.HMP1.rare.al[,c("names","info","Chao1", "se.chao1")]))
alpha.Shannon.HMP1.rare <- rbind(alpha.Shannon.HMP1.rare, as.data.frame(qd.uclustref_blast_silva111.HMP1.rare.al[,c("names","info","Shannon")]))
alpha.Simpson.HMP1.rare <- rbind(alpha.Simpson.HMP1.rare, as.data.frame(qd.uclustref_blast_silva111.HMP1.rare.al[,c("names","info","Simpson")]))

#qd.uclustref_rdptraining_gg2011.HMP1
rare.depth = min(sample_sums(qd.uclustref_rdptraining_gg2011.HMP1))
qd.uclustref_rdptraining_gg2011.HMP1.rare = rarefy_even_depth(qd.uclustref_rdptraining_gg2011.HMP1, sample.size = rare.depth, rngseed=1414)
qd.uclustref_rdptraining_gg2011.HMP1.rare.al <- estimate_richness(qd.uclustref_rdptraining_gg2011.HMP1.rare)
qd.uclustref_rdptraining_gg2011.HMP1.rare.al$names <- rownames(qd.uclustref_rdptraining_gg2011.HMP1.rare.al)
qd.uclustref_rdptraining_gg2011.HMP1.rare.al$info <- "qd.uclustref_rdptraining_gg2011"
alpha.Chao1.HMP1.rare <- rbind(alpha.Chao1.HMP1.rare, as.data.frame(qd.uclustref_rdptraining_gg2011.HMP1.rare.al[,c("names","info","Chao1", "se.chao1")]))
alpha.Shannon.HMP1.rare <- rbind(alpha.Shannon.HMP1.rare, as.data.frame(qd.uclustref_rdptraining_gg2011.HMP1.rare.al[,c("names","info","Shannon")]))
alpha.Simpson.HMP1.rare <- rbind(alpha.Simpson.HMP1.rare, as.data.frame(qd.uclustref_rdptraining_gg2011.HMP1.rare.al[,c("names","info","Simpson")]))

#qd.uclustref_rdptraining_gg2013.HMP1
rare.depth = min(sample_sums(qd.uclustref_rdptraining_gg2013.HMP1))
qd.uclustref_rdptraining_gg2013.HMP1.rare = rarefy_even_depth(qd.uclustref_rdptraining_gg2013.HMP1, sample.size = rare.depth, rngseed=1414)
qd.uclustref_rdptraining_gg2013.HMP1.rare.al <- estimate_richness(qd.uclustref_rdptraining_gg2013.HMP1.rare)
qd.uclustref_rdptraining_gg2013.HMP1.rare.al$names <- rownames(qd.uclustref_rdptraining_gg2013.HMP1.rare.al)
qd.uclustref_rdptraining_gg2013.HMP1.rare.al$info <- "qd.uclustref_rdptraining_gg2013"
alpha.Chao1.HMP1.rare <- rbind(alpha.Chao1.HMP1.rare, as.data.frame(qd.uclustref_rdptraining_gg2013.HMP1.rare.al[,c("names","info","Chao1", "se.chao1")]))
alpha.Shannon.HMP1.rare <- rbind(alpha.Shannon.HMP1.rare, as.data.frame(qd.uclustref_rdptraining_gg2013.HMP1.rare.al[,c("names","info","Shannon")]))
alpha.Simpson.HMP1.rare <- rbind(alpha.Simpson.HMP1.rare, as.data.frame(qd.uclustref_rdptraining_gg2013.HMP1.rare.al[,c("names","info","Simpson")]))

#qd.uclustref_rdptraining_silva111.HMP1
rare.depth = min(sample_sums(qd.uclustref_rdptraining_silva111.HMP1))
qd.uclustref_rdptraining_silva111.HMP1.rare = rarefy_even_depth(qd.uclustref_rdptraining_silva111.HMP1, sample.size = rare.depth, rngseed=1414)
qd.uclustref_rdptraining_silva111.HMP1.rare.al <- estimate_richness(qd.uclustref_rdptraining_silva111.HMP1.rare)
qd.uclustref_rdptraining_silva111.HMP1.rare.al$names <- rownames(qd.uclustref_rdptraining_silva111.HMP1.rare.al)
qd.uclustref_rdptraining_silva111.HMP1.rare.al$info <- "qd.uclustref_rdptraining_silva111"
alpha.Chao1.HMP1.rare <- rbind(alpha.Chao1.HMP1.rare, as.data.frame(qd.uclustref_rdptraining_silva111.HMP1.rare.al[,c("names","info","Chao1", "se.chao1")]))
alpha.Shannon.HMP1.rare <- rbind(alpha.Shannon.HMP1.rare, as.data.frame(qd.uclustref_rdptraining_silva111.HMP1.rare.al[,c("names","info","Shannon")]))
alpha.Simpson.HMP1.rare <- rbind(alpha.Simpson.HMP1.rare, as.data.frame(qd.uclustref_rdptraining_silva111.HMP1.rare.al[,c("names","info","Simpson")]))

#qd.uclustrefstrict_blast_gg2011.HMP1
rare.depth = min(sample_sums(qd.uclustrefstrict_blast_gg2011.HMP1))
qd.uclustrefstrict_blast_gg2011.HMP1.rare = rarefy_even_depth(qd.uclustrefstrict_blast_gg2011.HMP1, sample.size = rare.depth, rngseed=1414)
qd.uclustrefstrict_blast_gg2011.HMP1.rare.al <- estimate_richness(qd.uclustrefstrict_blast_gg2011.HMP1.rare)
qd.uclustrefstrict_blast_gg2011.HMP1.rare.al$names <- rownames(qd.uclustrefstrict_blast_gg2011.HMP1.rare.al)
qd.uclustrefstrict_blast_gg2011.HMP1.rare.al$info <- "qd.uclustrefstrict_blast_gg2011"
alpha.Chao1.HMP1.rare <- rbind(alpha.Chao1.HMP1.rare, as.data.frame(qd.uclustrefstrict_blast_gg2011.HMP1.rare.al[,c("names","info","Chao1", "se.chao1")]))
alpha.Shannon.HMP1.rare <- rbind(alpha.Shannon.HMP1.rare, as.data.frame(qd.uclustrefstrict_blast_gg2011.HMP1.rare.al[,c("names","info","Shannon")]))
alpha.Simpson.HMP1.rare <- rbind(alpha.Simpson.HMP1.rare, as.data.frame(qd.uclustrefstrict_blast_gg2011.HMP1.rare.al[,c("names","info","Simpson")]))

#qd.uclustrefstrict_blast_gg2013.HMP1
rare.depth = min(sample_sums(qd.uclustrefstrict_blast_gg2013.HMP1))
qd.uclustrefstrict_blast_gg2013.HMP1.rare = rarefy_even_depth(qd.uclustrefstrict_blast_gg2013.HMP1, sample.size = rare.depth, rngseed=1414)
qd.uclustrefstrict_blast_gg2013.HMP1.rare.al <- estimate_richness(qd.uclustrefstrict_blast_gg2013.HMP1.rare)
qd.uclustrefstrict_blast_gg2013.HMP1.rare.al$names <- rownames(qd.uclustrefstrict_blast_gg2013.HMP1.rare.al)
qd.uclustrefstrict_blast_gg2013.HMP1.rare.al$info <- "qd.uclustrefstrict_blast_gg2013"
alpha.Chao1.HMP1.rare <- rbind(alpha.Chao1.HMP1.rare, as.data.frame(qd.uclustrefstrict_blast_gg2013.HMP1.rare.al[,c("names","info","Chao1", "se.chao1")]))
alpha.Shannon.HMP1.rare <- rbind(alpha.Shannon.HMP1.rare, as.data.frame(qd.uclustrefstrict_blast_gg2013.HMP1.rare.al[,c("names","info","Shannon")]))
alpha.Simpson.HMP1.rare <- rbind(alpha.Simpson.HMP1.rare, as.data.frame(qd.uclustrefstrict_blast_gg2013.HMP1.rare.al[,c("names","info","Simpson")]))

#qd.uclustrefstrict_blast_silva111.HMP1
rare.depth = min(sample_sums(qd.uclustrefstrict_blast_silva111.HMP1))
qd.uclustrefstrict_blast_silva111.HMP1.rare = rarefy_even_depth(qd.uclustrefstrict_blast_silva111.HMP1, sample.size = rare.depth, rngseed=1414)
qd.uclustrefstrict_blast_silva111.HMP1.rare.al <- estimate_richness(qd.uclustrefstrict_blast_silva111.HMP1.rare)
qd.uclustrefstrict_blast_silva111.HMP1.rare.al$names <- rownames(qd.uclustrefstrict_blast_silva111.HMP1.rare.al)
qd.uclustrefstrict_blast_silva111.HMP1.rare.al$info <- "qd.uclustrefstrict_blast_silva111"
alpha.Chao1.HMP1.rare <- rbind(alpha.Chao1.HMP1.rare, as.data.frame(qd.uclustrefstrict_blast_silva111.HMP1.rare.al[,c("names","info","Chao1", "se.chao1")]))
alpha.Shannon.HMP1.rare <- rbind(alpha.Shannon.HMP1.rare, as.data.frame(qd.uclustrefstrict_blast_silva111.HMP1.rare.al[,c("names","info","Shannon")]))
alpha.Simpson.HMP1.rare <- rbind(alpha.Simpson.HMP1.rare, as.data.frame(qd.uclustrefstrict_blast_silva111.HMP1.rare.al[,c("names","info","Simpson")]))

#qd.uclustrefstrict_rdptraining_gg2011.HMP1
rare.depth = min(sample_sums(qd.uclustrefstrict_rdptraining_gg2011.HMP1))
qd.uclustrefstrict_rdptraining_gg2011.HMP1.rare = rarefy_even_depth(qd.uclustrefstrict_rdptraining_gg2011.HMP1, sample.size = rare.depth, rngseed=1414)
qd.uclustrefstrict_rdptraining_gg2011.HMP1.rare.al <- estimate_richness(qd.uclustrefstrict_rdptraining_gg2011.HMP1.rare)
qd.uclustrefstrict_rdptraining_gg2011.HMP1.rare.al$names <- rownames(qd.uclustrefstrict_rdptraining_gg2011.HMP1.rare.al)
qd.uclustrefstrict_rdptraining_gg2011.HMP1.rare.al$info <- "qd.uclustrefstrict_rdptraining_gg2011"
alpha.Chao1.HMP1.rare <- rbind(alpha.Chao1.HMP1.rare, as.data.frame(qd.uclustrefstrict_rdptraining_gg2011.HMP1.rare.al[,c("names","info","Chao1", "se.chao1")]))
alpha.Shannon.HMP1.rare <- rbind(alpha.Shannon.HMP1.rare, as.data.frame(qd.uclustrefstrict_rdptraining_gg2011.HMP1.rare.al[,c("names","info","Shannon")]))
alpha.Simpson.HMP1.rare <- rbind(alpha.Simpson.HMP1.rare, as.data.frame(qd.uclustrefstrict_rdptraining_gg2011.HMP1.rare.al[,c("names","info","Simpson")]))

#qd.uclustrefstrict_rdptraining_gg2013.HMP1
rare.depth = min(sample_sums(qd.uclustrefstrict_rdptraining_gg2013.HMP1))
qd.uclustrefstrict_rdptraining_gg2013.HMP1.rare = rarefy_even_depth(qd.uclustrefstrict_rdptraining_gg2013.HMP1, sample.size = rare.depth, rngseed=1414)
qd.uclustrefstrict_rdptraining_gg2013.HMP1.rare.al <- estimate_richness(qd.uclustrefstrict_rdptraining_gg2013.HMP1.rare)
qd.uclustrefstrict_rdptraining_gg2013.HMP1.rare.al$names <- rownames(qd.uclustrefstrict_rdptraining_gg2013.HMP1.rare.al)
qd.uclustrefstrict_rdptraining_gg2013.HMP1.rare.al$info <- "qd.uclustrefstrict_rdptraining_gg2013"
alpha.Chao1.HMP1.rare <- rbind(alpha.Chao1.HMP1.rare, as.data.frame(qd.uclustrefstrict_rdptraining_gg2013.HMP1.rare.al[,c("names","info","Chao1", "se.chao1")]))
alpha.Shannon.HMP1.rare <- rbind(alpha.Shannon.HMP1.rare, as.data.frame(qd.uclustrefstrict_rdptraining_gg2013.HMP1.rare.al[,c("names","info","Shannon")]))
alpha.Simpson.HMP1.rare <- rbind(alpha.Simpson.HMP1.rare, as.data.frame(qd.uclustrefstrict_rdptraining_gg2013.HMP1.rare.al[,c("names","info","Simpson")]))

#qd.uclustrefstrict_rdptraining_silva111.HMP1
rare.depth = min(sample_sums(qd.uclustrefstrict_rdptraining_silva111.HMP1))
qd.uclustrefstrict_rdptraining_silva111.HMP1.rare = rarefy_even_depth(qd.uclustrefstrict_rdptraining_silva111.HMP1, sample.size = rare.depth, rngseed=1414)
qd.uclustrefstrict_rdptraining_silva111.HMP1.rare.al <- estimate_richness(qd.uclustrefstrict_rdptraining_silva111.HMP1.rare)
qd.uclustrefstrict_rdptraining_silva111.HMP1.rare.al$names <- rownames(qd.uclustrefstrict_rdptraining_silva111.HMP1.rare.al)
qd.uclustrefstrict_rdptraining_silva111.HMP1.rare.al$info <- "qd.uclustrefstrict_rdptraining_silva111"
alpha.Chao1.HMP1.rare <- rbind(alpha.Chao1.HMP1.rare, as.data.frame(qd.uclustrefstrict_rdptraining_silva111.HMP1.rare.al[,c("names","info","Chao1", "se.chao1")]))
alpha.Shannon.HMP1.rare <- rbind(alpha.Shannon.HMP1.rare, as.data.frame(qd.uclustrefstrict_rdptraining_silva111.HMP1.rare.al[,c("names","info","Shannon")]))
alpha.Simpson.HMP1.rare <- rbind(alpha.Simpson.HMP1.rare, as.data.frame(qd.uclustrefstrict_rdptraining_silva111.HMP1.rare.al[,c("names","info","Simpson")]))

#qd.uparse_blast_gg2011.HMP1
rare.depth = min(sample_sums(qd.uparse_blast_gg2011.HMP1))
qd.uparse_blast_gg2011.HMP1.rare = rarefy_even_depth(qd.uparse_blast_gg2011.HMP1, sample.size = rare.depth, rngseed=1414)
qd.uparse_blast_gg2011.HMP1.rare.al <- estimate_richness(qd.uparse_blast_gg2011.HMP1.rare)
qd.uparse_blast_gg2011.HMP1.rare.al$names <- rownames(qd.uparse_blast_gg2011.HMP1.rare.al)
qd.uparse_blast_gg2011.HMP1.rare.al$info <- "qd.uparse_blast_gg2011"
alpha.Chao1.HMP1.rare <- rbind(alpha.Chao1.HMP1.rare, as.data.frame(qd.uparse_blast_gg2011.HMP1.rare.al[,c("names","info","Chao1", "se.chao1")]))
alpha.Shannon.HMP1.rare <- rbind(alpha.Shannon.HMP1.rare, as.data.frame(qd.uparse_blast_gg2011.HMP1.rare.al[,c("names","info","Shannon")]))
alpha.Simpson.HMP1.rare <- rbind(alpha.Simpson.HMP1.rare, as.data.frame(qd.uparse_blast_gg2011.HMP1.rare.al[,c("names","info","Simpson")]))

#qd.uparse_blast_gg2013.HMP1
rare.depth = min(sample_sums(qd.uparse_blast_gg2013.HMP1))
qd.uparse_blast_gg2013.HMP1.rare = rarefy_even_depth(qd.uparse_blast_gg2013.HMP1, sample.size = rare.depth, rngseed=1414)
qd.uparse_blast_gg2013.HMP1.rare.al <- estimate_richness(qd.uparse_blast_gg2013.HMP1.rare)
qd.uparse_blast_gg2013.HMP1.rare.al$names <- rownames(qd.uparse_blast_gg2013.HMP1.rare.al)
qd.uparse_blast_gg2013.HMP1.rare.al$info <- "qd.uparse_blast_gg2013"
alpha.Chao1.HMP1.rare <- rbind(alpha.Chao1.HMP1.rare, as.data.frame(qd.uparse_blast_gg2013.HMP1.rare.al[,c("names","info","Chao1", "se.chao1")]))
alpha.Shannon.HMP1.rare <- rbind(alpha.Shannon.HMP1.rare, as.data.frame(qd.uparse_blast_gg2013.HMP1.rare.al[,c("names","info","Shannon")]))
alpha.Simpson.HMP1.rare <- rbind(alpha.Simpson.HMP1.rare, as.data.frame(qd.uparse_blast_gg2013.HMP1.rare.al[,c("names","info","Simpson")]))

#qd.uparse_blast_silva111.HMP1
rare.depth = min(sample_sums(qd.uparse_blast_silva111.HMP1))
qd.uparse_blast_silva111.HMP1.rare = rarefy_even_depth(qd.uparse_blast_silva111.HMP1, sample.size = rare.depth, rngseed=1414)
qd.uparse_blast_silva111.HMP1.rare.al <- estimate_richness(qd.uparse_blast_silva111.HMP1.rare)
qd.uparse_blast_silva111.HMP1.rare.al$names <- rownames(qd.uparse_blast_silva111.HMP1.rare.al)
qd.uparse_blast_silva111.HMP1.rare.al$info <- "qd.uparse_blast_silva111"
alpha.Chao1.HMP1 <- rbind(alpha.Chao1.HMP1.rare, as.data.frame(qd.uparse_blast_silva111.HMP1.rare.al[,c("names","info","Chao1", "se.chao1")]))
alpha.Shannon.HMP1 <- rbind(alpha.Shannon.HMP1.rare, as.data.frame(qd.uparse_blast_silva111.HMP1.rare.al[,c("names","info","Shannon")]))
alpha.Simpson.HMP1 <- rbind(alpha.Simpson.HMP1.rare, as.data.frame(qd.uparse_blast_silva111.HMP1.rare.al[,c("names","info","Simpson")]))

#qd.uparse_rdptraining_gg2011.HMP1
rare.depth = min(sample_sums(qd.uparse_rdptraining_gg2011.HMP1))
qd.uparse_rdptraining_gg2011.HMP1.rare = rarefy_even_depth(qd.uparse_rdptraining_gg2011.HMP1, sample.size = rare.depth, rngseed=1414)
qd.uparse_rdptraining_gg2011.HMP1.rare.al <- estimate_richness(qd.uparse_rdptraining_gg2011.HMP1.rare)
qd.uparse_rdptraining_gg2011.HMP1.rare.al$names <- rownames(qd.uparse_rdptraining_gg2011.HMP1.rare.al)
qd.uparse_rdptraining_gg2011.HMP1.rare.al$info <- "qd.uparse_rdptraining_gg2011"
alpha.Chao1.HMP1.rare <- rbind(alpha.Chao1.HMP1.rare, as.data.frame(qd.uparse_rdptraining_gg2011.HMP1.rare.al[,c("names","info","Chao1", "se.chao1")]))
alpha.Shannon.HMP1.rare <- rbind(alpha.Shannon.HMP1.rare, as.data.frame(qd.uparse_rdptraining_gg2011.HMP1.rare.al[,c("names","info","Shannon")]))
alpha.Simpson.HMP1.rare <- rbind(alpha.Simpson.HMP1.rare, as.data.frame(qd.uparse_rdptraining_gg2011.HMP1.rare.al[,c("names","info","Simpson")]))

#qd.uparse_rdptraining_gg2013.HMP1
rare.depth = min(sample_sums(qd.uparse_rdptraining_gg2013.HMP1))
qd.uparse_rdptraining_gg2013.HMP1.rare = rarefy_even_depth(qd.uparse_rdptraining_gg2013.HMP1, sample.size = rare.depth, rngseed=1414)
qd.uparse_rdptraining_gg2013.HMP1.rare.al <- estimate_richness(qd.uparse_rdptraining_gg2013.HMP1.rare)
qd.uparse_rdptraining_gg2013.HMP1.rare.al$names <- rownames(qd.uparse_rdptraining_gg2013.HMP1.rare.al)
qd.uparse_rdptraining_gg2013.HMP1.rare.al$info <- "qd.uparse_rdptraining_gg2013"
alpha.Chao1.HMP1.rare <- rbind(alpha.Chao1.HMP1.rare, as.data.frame(qd.uparse_rdptraining_gg2013.HMP1.rare.al[,c("names","info","Chao1", "se.chao1")]))
alpha.Shannon.HMP1.rare <- rbind(alpha.Shannon.HMP1.rare, as.data.frame(qd.uparse_rdptraining_gg2013.HMP1.rare.al[,c("names","info","Shannon")]))
alpha.Simpson.HMP1.rare <- rbind(alpha.Simpson.HMP1.rare, as.data.frame(qd.uparse_rdptraining_gg2013.HMP1.rare.al[,c("names","info","Simpson")]))

#qd.uparse_rdptraining_silva111.HMP1
rare.depth = min(sample_sums(qd.uparse_rdptraining_silva111.HMP1))
qd.uparse_rdptraining_silva111.HMP1.rare = rarefy_even_depth(qd.uparse_rdptraining_silva111.HMP1, sample.size = rare.depth, rngseed=1414)
qd.uparse_rdptraining_silva111.HMP1.rare.al <- estimate_richness(qd.uparse_rdptraining_silva111.HMP1.rare)
qd.uparse_rdptraining_silva111.HMP1.rare.al$names <- rownames(qd.uparse_rdptraining_silva111.HMP1.rare.al)
qd.uparse_rdptraining_silva111.HMP1.rare.al$info <- "qd.uparse_rdptraining_silva111"
alpha.Chao1.HMP1.rare <- rbind(alpha.Chao1.HMP1.rare, as.data.frame(qd.uparse_rdptraining_silva111.HMP1.rare.al[,c("names","info","Chao1", "se.chao1")]))
alpha.Shannon.HMP1.rare <- rbind(alpha.Shannon.HMP1.rare, as.data.frame(qd.uparse_rdptraining_silva111.HMP1.rare.al[,c("names","info","Shannon")]))
alpha.Simpson.HMP1.rare <- rbind(alpha.Simpson.HMP1.rare, as.data.frame(qd.uparse_rdptraining_silva111.HMP1.rare.al[,c("names","info","Simpson")]))

###HMP2###
#qd.abundantotu_blast_gg2011.HMP2
rare.depth = min(sample_sums(qd.abundantotu_blast_gg2011.HMP2))
qd.abundantotu_blast_gg2011.HMP2.rare = rarefy_even_depth(qd.abundantotu_blast_gg2011.HMP2, sample.size = rare.depth, rngseed=1414)
qd.abundantotu_blast_gg2011.HMP2.rare.al <- estimate_richness(qd.abundantotu_blast_gg2011.HMP2.rare)
qd.abundantotu_blast_gg2011.HMP2.rare.al$names <- rownames(qd.abundantotu_blast_gg2011.HMP2.rare.al)
qd.abundantotu_blast_gg2011.HMP2.rare.al$info <- "qd.abundantotu_blast_gg2011"
#Setup dataframes on first sample
alpha.Chao1.HMP2.rare <- as.data.frame(qd.abundantotu_blast_gg2011.HMP2.rare.al[,c("names","info","Chao1", "se.chao1")])
alpha.Shannon.HMP2.rare <- as.data.frame(qd.abundantotu_blast_gg2011.HMP2.rare.al[,c("names","info","Shannon")])
alpha.Simpson.HMP2.rare <- as.data.frame(qd.abundantotu_blast_gg2011.HMP2.rare.al[,c("names","info","Simpson")])

#qd.abundantotu_blast_gg2013.HMP2
rare.depth = min(sample_sums(qd.abundantotu_blast_gg2013.HMP2))
qd.abundantotu_blast_gg2013.HMP2.rare = rarefy_even_depth(qd.abundantotu_blast_gg2013.HMP2, sample.size = rare.depth, rngseed=1414)
qd.abundantotu_blast_gg2013.HMP2.rare.al <- estimate_richness(qd.abundantotu_blast_gg2013.HMP2.rare)
qd.abundantotu_blast_gg2013.HMP2.rare.al$names <- rownames(qd.abundantotu_blast_gg2013.HMP2.rare.al)
qd.abundantotu_blast_gg2013.HMP2.rare.al$info <- "qd.abundantotu_blast_gg2013"
alpha.Chao1.HMP2.rare <- rbind(alpha.Chao1.HMP2.rare, as.data.frame(qd.abundantotu_blast_gg2013.HMP2.rare.al[,c("names","info","Chao1", "se.chao1")]))
alpha.Shannon.HMP2.rare <- rbind(alpha.Shannon.HMP2.rare, as.data.frame(qd.abundantotu_blast_gg2013.HMP2.rare.al[,c("names","info","Shannon")]))
alpha.Simpson.HMP2.rare <- rbind(alpha.Simpson.HMP2.rare, as.data.frame(qd.abundantotu_blast_gg2013.HMP2.rare.al[,c("names","info","Simpson")]))

#qd.abundantotu_blast_silva111.HMP2
rare.depth = min(sample_sums(qd.abundantotu_blast_silva111.HMP2))
qd.abundantotu_blast_silva111.HMP2.rare = rarefy_even_depth(qd.abundantotu_blast_silva111.HMP2, sample.size = rare.depth, rngseed=1414)
qd.abundantotu_blast_silva111.HMP2.rare.al <- estimate_richness(qd.abundantotu_blast_silva111.HMP2.rare)
qd.abundantotu_blast_silva111.HMP2.rare.al$names <- rownames(qd.abundantotu_blast_silva111.HMP2.rare.al)
qd.abundantotu_blast_silva111.HMP2.rare.al$info <- "qd.abundantotu_blast_silva111"
alpha.Chao1.HMP2.rare <- rbind(alpha.Chao1.HMP2.rare, as.data.frame(qd.abundantotu_blast_silva111.HMP2.rare.al[,c("names","info","Chao1", "se.chao1")]))
alpha.Shannon.HMP2.rare <- rbind(alpha.Shannon.HMP2.rare, as.data.frame(qd.abundantotu_blast_silva111.HMP2.rare.al[,c("names","info","Shannon")]))
alpha.Simpson.HMP2.rare <- rbind(alpha.Simpson.HMP2.rare, as.data.frame(qd.abundantotu_blast_silva111.HMP2.rare.al[,c("names","info","Simpson")]))

#qd.abundantotu_rdptraining_gg2011.HMP2
rare.depth = min(sample_sums(qd.abundantotu_rdptraining_gg2011.HMP2))
qd.abundantotu_rdptraining_gg2011.HMP2.rare = rarefy_even_depth(qd.abundantotu_rdptraining_gg2011.HMP2, sample.size = rare.depth, rngseed=1414)
qd.abundantotu_rdptraining_gg2011.HMP2.rare.al <- estimate_richness(qd.abundantotu_rdptraining_gg2011.HMP2.rare)
qd.abundantotu_rdptraining_gg2011.HMP2.rare.al$names <- rownames(qd.abundantotu_rdptraining_gg2011.HMP2.rare.al)
qd.abundantotu_rdptraining_gg2011.HMP2.rare.al$info <- "qd.abundantotu_rdptraining_gg2011"
alpha.Chao1.HMP2.rare <- rbind(alpha.Chao1.HMP2.rare, as.data.frame(qd.abundantotu_rdptraining_gg2011.HMP2.rare.al[,c("names","info","Chao1", "se.chao1")]))
alpha.Shannon.HMP2.rare <- rbind(alpha.Shannon.HMP2.rare, as.data.frame(qd.abundantotu_rdptraining_gg2011.HMP2.rare.al[,c("names","info","Shannon")]))
alpha.Simpson.HMP2.rare <- rbind(alpha.Simpson.HMP2.rare, as.data.frame(qd.abundantotu_rdptraining_gg2011.HMP2.rare.al[,c("names","info","Simpson")]))

#qd.abundantotu_rdptraining_gg2013.HMP2
rare.depth = min(sample_sums(qd.abundantotu_rdptraining_gg2013.HMP2))
qd.abundantotu_rdptraining_gg2013.HMP2.rare = rarefy_even_depth(qd.abundantotu_rdptraining_gg2013.HMP2, sample.size = rare.depth, rngseed=1414)
qd.abundantotu_rdptraining_gg2013.HMP2.rare.al <- estimate_richness(qd.abundantotu_rdptraining_gg2013.HMP2.rare)
qd.abundantotu_rdptraining_gg2013.HMP2.rare.al$names <- rownames(qd.abundantotu_rdptraining_gg2013.HMP2.rare.al)
qd.abundantotu_rdptraining_gg2013.HMP2.rare.al$info <- "qd.abundantotu_rdptraining_gg2013"
alpha.Chao1.HMP2.rare <- rbind(alpha.Chao1.HMP2.rare, as.data.frame(qd.abundantotu_rdptraining_gg2013.HMP2.rare.al[,c("names","info","Chao1", "se.chao1")]))
alpha.Shannon.HMP2.rare <- rbind(alpha.Shannon.HMP2.rare, as.data.frame(qd.abundantotu_rdptraining_gg2013.HMP2.rare.al[,c("names","info","Shannon")]))
alpha.Simpson.HMP2.rare <- rbind(alpha.Simpson.HMP2.rare, as.data.frame(qd.abundantotu_rdptraining_gg2013.HMP2.rare.al[,c("names","info","Simpson")]))

#qd.abundantotu_rdptraining_silva111.HMP2
rare.depth = min(sample_sums(qd.abundantotu_rdptraining_silva111.HMP2))
qd.abundantotu_rdptraining_silva111.HMP2.rare = rarefy_even_depth(qd.abundantotu_rdptraining_silva111.HMP2, sample.size = rare.depth, rngseed=1414)
qd.abundantotu_rdptraining_silva111.HMP2.rare.al <- estimate_richness(qd.abundantotu_rdptraining_silva111.HMP2.rare)
qd.abundantotu_rdptraining_silva111.HMP2.rare.al$names <- rownames(qd.abundantotu_rdptraining_silva111.HMP2.rare.al)
qd.abundantotu_rdptraining_silva111.HMP2.rare.al$info <- "qd.abundantotu_rdptraining_silva111"
alpha.Chao1.HMP2.rare <- rbind(alpha.Chao1.HMP2.rare, as.data.frame(qd.abundantotu_rdptraining_silva111.HMP2.rare.al[,c("names","info","Chao1", "se.chao1")]))
alpha.Shannon.HMP2.rare <- rbind(alpha.Shannon.HMP2.rare, as.data.frame(qd.abundantotu_rdptraining_silva111.HMP2.rare.al[,c("names","info","Shannon")]))
alpha.Simpson.HMP2.rare <- rbind(alpha.Simpson.HMP2.rare, as.data.frame(qd.abundantotu_rdptraining_silva111.HMP2.rare.al[,c("names","info","Simpson")]))

#qd.blast_blast_gg2011.HMP2
rare.depth = min(sample_sums(qd.blast_blast_gg2011.HMP2))
qd.blast_blast_gg2011.HMP2.rare = rarefy_even_depth(qd.blast_blast_gg2011.HMP2, sample.size = rare.depth, rngseed=1414)
qd.blast_blast_gg2011.HMP2.rare.al <- estimate_richness(qd.blast_blast_gg2011.HMP2.rare)
qd.blast_blast_gg2011.HMP2.rare.al$names <- rownames(qd.blast_blast_gg2011.HMP2.rare.al)
qd.blast_blast_gg2011.HMP2.rare.al$info <- "qd.blast_blast_gg2011"
alpha.Chao1.HMP2.rare <- rbind(alpha.Chao1.HMP2.rare, as.data.frame(qd.blast_blast_gg2011.HMP2.rare.al[,c("names","info","Chao1", "se.chao1")]))
alpha.Shannon.HMP2.rare <- rbind(alpha.Shannon.HMP2.rare, as.data.frame(qd.blast_blast_gg2011.HMP2.rare.al[,c("names","info","Shannon")]))
alpha.Simpson.HMP2.rare <- rbind(alpha.Simpson.HMP2.rare, as.data.frame(qd.blast_blast_gg2011.HMP2.rare.al[,c("names","info","Simpson")]))

#qd.blast_blast_gg2013.HMP2
rare.depth = min(sample_sums(qd.blast_blast_gg2013.HMP2))
qd.blast_blast_gg2013.HMP2.rare = rarefy_even_depth(qd.blast_blast_gg2013.HMP2, sample.size = rare.depth, rngseed=1414)
qd.blast_blast_gg2013.HMP2.rare.al <- estimate_richness(qd.blast_blast_gg2013.HMP2.rare)
qd.blast_blast_gg2013.HMP2.rare.al$names <- rownames(qd.blast_blast_gg2013.HMP2.rare.al)
qd.blast_blast_gg2013.HMP2.rare.al$info <- "qd.blast_blast_gg2013"
alpha.Chao1.HMP2.rare <- rbind(alpha.Chao1.HMP2.rare, as.data.frame(qd.blast_blast_gg2013.HMP2.rare.al[,c("names","info","Chao1", "se.chao1")]))
alpha.Shannon.HMP2.rare <- rbind(alpha.Shannon.HMP2.rare, as.data.frame(qd.blast_blast_gg2013.HMP2.rare.al[,c("names","info","Shannon")]))
alpha.Simpson.HMP2.rare <- rbind(alpha.Simpson.HMP2.rare, as.data.frame(qd.blast_blast_gg2013.HMP2.rare.al[,c("names","info","Simpson")]))

#qd.blast_blast_silva111.HMP2
rare.depth = min(sample_sums(qd.blast_blast_silva111.HMP2))
qd.blast_blast_silva111.HMP2.rare = rarefy_even_depth(qd.blast_blast_silva111.HMP2, sample.size = rare.depth, rngseed=1414)
qd.blast_blast_silva111.HMP2.rare.al <- estimate_richness(qd.blast_blast_silva111.HMP2.rare)
qd.blast_blast_silva111.HMP2.rare.al$names <- rownames(qd.blast_blast_silva111.HMP2.rare.al)
qd.blast_blast_silva111.HMP2.rare.al$info <- "qd.blast_blast_silva111"
alpha.Chao1.HMP2.rare <- rbind(alpha.Chao1.HMP2.rare, as.data.frame(qd.blast_blast_silva111.HMP2.rare.al[,c("names","info","Chao1", "se.chao1")]))
alpha.Shannon.HMP2.rare <- rbind(alpha.Shannon.HMP2.rare, as.data.frame(qd.blast_blast_silva111.HMP2.rare.al[,c("names","info","Shannon")]))
alpha.Simpson.HMP2.rare <- rbind(alpha.Simpson.HMP2.rare, as.data.frame(qd.blast_blast_silva111.HMP2.rare.al[,c("names","info","Simpson")]))

#qd.blast_rdptraining_gg2011.HMP2
rare.depth = min(sample_sums(qd.blast_rdptraining_gg2011.HMP2))
qd.blast_rdptraining_gg2011.HMP2.rare = rarefy_even_depth(qd.blast_rdptraining_gg2011.HMP2, sample.size = rare.depth, rngseed=1414)
qd.blast_rdptraining_gg2011.HMP2.rare.al <- estimate_richness(qd.blast_rdptraining_gg2011.HMP2.rare)
qd.blast_rdptraining_gg2011.HMP2.rare.al$names <- rownames(qd.blast_rdptraining_gg2011.HMP2.rare.al)
qd.blast_rdptraining_gg2011.HMP2.rare.al$info <- "qd.blast_rdptraining_gg2011"
alpha.Chao1.HMP2.rare <- rbind(alpha.Chao1.HMP2.rare, as.data.frame(qd.blast_rdptraining_gg2011.HMP2.rare.al[,c("names","info","Chao1", "se.chao1")]))
alpha.Shannon.HMP2.rare <- rbind(alpha.Shannon.HMP2.rare, as.data.frame(qd.blast_rdptraining_gg2011.HMP2.rare.al[,c("names","info","Shannon")]))
alpha.Simpson.HMP2.rare <- rbind(alpha.Simpson.HMP2.rare, as.data.frame(qd.blast_rdptraining_gg2011.HMP2.rare.al[,c("names","info","Simpson")]))

#qd.blast_rdptraining_gg2013.HMP2
rare.depth = min(sample_sums(qd.blast_rdptraining_gg2013.HMP2))
qd.blast_rdptraining_gg2013.HMP2.rare = rarefy_even_depth(qd.blast_rdptraining_gg2013.HMP2, sample.size = rare.depth, rngseed=1414)
qd.blast_rdptraining_gg2013.HMP2.rare.al <- estimate_richness(qd.blast_rdptraining_gg2013.HMP2.rare)
qd.blast_rdptraining_gg2013.HMP2.rare.al$names <- rownames(qd.blast_rdptraining_gg2013.HMP2.rare.al)
qd.blast_rdptraining_gg2013.HMP2.rare.al$info <- "qd.blast_rdptraining_gg2013"
alpha.Chao1.HMP2.rare <- rbind(alpha.Chao1.HMP2.rare, as.data.frame(qd.blast_rdptraining_gg2013.HMP2.rare.al[,c("names","info","Chao1", "se.chao1")]))
alpha.Shannon.HMP2.rare <- rbind(alpha.Shannon.HMP2.rare, as.data.frame(qd.blast_rdptraining_gg2013.HMP2.rare.al[,c("names","info","Shannon")]))
alpha.Simpson.HMP2.rare <- rbind(alpha.Simpson.HMP2.rare, as.data.frame(qd.blast_rdptraining_gg2013.HMP2.rare.al[,c("names","info","Simpson")]))

#qd.blast_rdptraining_silva111.HMP2
rare.depth = min(sample_sums(qd.blast_rdptraining_silva111.HMP2))
qd.blast_rdptraining_silva111.HMP2.rare = rarefy_even_depth(qd.blast_rdptraining_silva111.HMP2, sample.size = rare.depth, rngseed=1414)
qd.blast_rdptraining_silva111.HMP2.rare.al <- estimate_richness(qd.blast_rdptraining_silva111.HMP2.rare)
qd.blast_rdptraining_silva111.HMP2.rare.al$names <- rownames(qd.blast_rdptraining_silva111.HMP2.rare.al)
qd.blast_rdptraining_silva111.HMP2.rare.al$info <- "qd.blast_rdptraining_silva111"
alpha.Chao1.HMP2.rare <- rbind(alpha.Chao1.HMP2.rare, as.data.frame(qd.blast_rdptraining_silva111.HMP2.rare.al[,c("names","info","Chao1", "se.chao1")]))
alpha.Shannon.HMP2.rare <- rbind(alpha.Shannon.HMP2.rare, as.data.frame(qd.blast_rdptraining_silva111.HMP2.rare.al[,c("names","info","Shannon")]))
alpha.Simpson.HMP2.rare <- rbind(alpha.Simpson.HMP2.rare, as.data.frame(qd.blast_rdptraining_silva111.HMP2.rare.al[,c("names","info","Simpson")]))

#qd.cdhit_blast_gg2011.HMP2
rare.depth = min(sample_sums(qd.cdhit_blast_gg2011.HMP2))
qd.cdhit_blast_gg2011.HMP2.rare = rarefy_even_depth(qd.cdhit_blast_gg2011.HMP2, sample.size = rare.depth, rngseed=1414)
qd.cdhit_blast_gg2011.HMP2.rare.al <- estimate_richness(qd.cdhit_blast_gg2011.HMP2.rare)
qd.cdhit_blast_gg2011.HMP2.rare.al$names <- rownames(qd.cdhit_blast_gg2011.HMP2.rare.al)
qd.cdhit_blast_gg2011.HMP2.rare.al$info <- "qd.cdhit_blast_gg2011"
alpha.Chao1.HMP2.rare <- rbind(alpha.Chao1.HMP2.rare, as.data.frame(qd.cdhit_blast_gg2011.HMP2.rare.al[,c("names","info","Chao1", "se.chao1")]))
alpha.Shannon.HMP2.rare <- rbind(alpha.Shannon.HMP2.rare, as.data.frame(qd.cdhit_blast_gg2011.HMP2.rare.al[,c("names","info","Shannon")]))
alpha.Simpson.HMP2.rare <- rbind(alpha.Simpson.HMP2.rare, as.data.frame(qd.cdhit_blast_gg2011.HMP2.rare.al[,c("names","info","Simpson")]))

#qd.cdhit_blast_gg2013.HMP2
rare.depth = min(sample_sums(qd.cdhit_blast_gg2013.HMP2))
qd.cdhit_blast_gg2013.HMP2.rare = rarefy_even_depth(qd.cdhit_blast_gg2013.HMP2, sample.size = rare.depth, rngseed=1414)
qd.cdhit_blast_gg2013.HMP2.rare.al <- estimate_richness(qd.cdhit_blast_gg2013.HMP2.rare)
qd.cdhit_blast_gg2013.HMP2.rare.al$names <- rownames(qd.cdhit_blast_gg2013.HMP2.rare.al)
qd.cdhit_blast_gg2013.HMP2.rare.al$info <- "qd.cdhit_blast_gg2013"
alpha.Chao1.HMP2.rare <- rbind(alpha.Chao1.HMP2.rare, as.data.frame(qd.cdhit_blast_gg2013.HMP2.rare.al[,c("names","info","Chao1", "se.chao1")]))
alpha.Shannon.HMP2.rare <- rbind(alpha.Shannon.HMP2.rare, as.data.frame(qd.cdhit_blast_gg2013.HMP2.rare.al[,c("names","info","Shannon")]))
alpha.Simpson.HMP2.rare <- rbind(alpha.Simpson.HMP2.rare, as.data.frame(qd.cdhit_blast_gg2013.HMP2.rare.al[,c("names","info","Simpson")]))

#qd.cdhit_blast_silva111.HMP2
rare.depth = min(sample_sums(qd.cdhit_blast_silva111.HMP2))
qd.cdhit_blast_silva111.HMP2.rare = rarefy_even_depth(qd.cdhit_blast_silva111.HMP2, sample.size = rare.depth, rngseed=1414)
qd.cdhit_blast_silva111.HMP2.rare.al <- estimate_richness(qd.cdhit_blast_silva111.HMP2.rare)
qd.cdhit_blast_silva111.HMP2.rare.al$names <- rownames(qd.cdhit_blast_silva111.HMP2.rare.al)
qd.cdhit_blast_silva111.HMP2.rare.al$info <- "qd.cdhit_blast_silva111"
alpha.Chao1.HMP2.rare <- rbind(alpha.Chao1.HMP2.rare, as.data.frame(qd.cdhit_blast_silva111.HMP2.rare.al[,c("names","info","Chao1", "se.chao1")]))
alpha.Shannon.HMP2.rare <- rbind(alpha.Shannon.HMP2.rare, as.data.frame(qd.cdhit_blast_silva111.HMP2.rare.al[,c("names","info","Shannon")]))
alpha.Simpson.HMP2.rare <- rbind(alpha.Simpson.HMP2.rare, as.data.frame(qd.cdhit_blast_silva111.HMP2.rare.al[,c("names","info","Simpson")]))

#qd.cdhit_rdptraining_gg2011.HMP2
rare.depth = min(sample_sums(qd.cdhit_rdptraining_gg2011.HMP2))
qd.cdhit_rdptraining_gg2011.HMP2.rare = rarefy_even_depth(qd.cdhit_rdptraining_gg2011.HMP2, sample.size = rare.depth, rngseed=1414)
qd.cdhit_rdptraining_gg2011.HMP2.rare.al <- estimate_richness(qd.cdhit_rdptraining_gg2011.HMP2.rare)
qd.cdhit_rdptraining_gg2011.HMP2.rare.al$names <- rownames(qd.cdhit_rdptraining_gg2011.HMP2.rare.al)
qd.cdhit_rdptraining_gg2011.HMP2.rare.al$info <- "qd.cdhit_rdptraining_gg2011"
alpha.Chao1.HMP2.rare <- rbind(alpha.Chao1.HMP2.rare, as.data.frame(qd.cdhit_rdptraining_gg2011.HMP2.rare.al[,c("names","info","Chao1", "se.chao1")]))
alpha.Shannon.HMP2.rare <- rbind(alpha.Shannon.HMP2.rare, as.data.frame(qd.cdhit_rdptraining_gg2011.HMP2.rare.al[,c("names","info","Shannon")]))
alpha.Simpson.HMP2.rare <- rbind(alpha.Simpson.HMP2.rare, as.data.frame(qd.cdhit_rdptraining_gg2011.HMP2.rare.al[,c("names","info","Simpson")]))

#qd.cdhit_rdptraining_gg2013.HMP2
rare.depth = min(sample_sums(qd.cdhit_rdptraining_gg2013.HMP2))
qd.cdhit_rdptraining_gg2013.HMP2.rare = rarefy_even_depth(qd.cdhit_rdptraining_gg2013.HMP2, sample.size = rare.depth, rngseed=1414)
qd.cdhit_rdptraining_gg2013.HMP2.rare.al <- estimate_richness(qd.cdhit_rdptraining_gg2013.HMP2.rare)
qd.cdhit_rdptraining_gg2013.HMP2.rare.al$names <- rownames(qd.cdhit_rdptraining_gg2013.HMP2.rare.al)
qd.cdhit_rdptraining_gg2013.HMP2.rare.al$info <- "qd.cdhit_rdptraining_gg2013"
alpha.Chao1.HMP2.rare <- rbind(alpha.Chao1.HMP2.rare, as.data.frame(qd.cdhit_rdptraining_gg2013.HMP2.rare.al[,c("names","info","Chao1", "se.chao1")]))
alpha.Shannon.HMP2.rare <- rbind(alpha.Shannon.HMP2.rare, as.data.frame(qd.cdhit_rdptraining_gg2013.HMP2.rare.al[,c("names","info","Shannon")]))
alpha.Simpson.HMP2.rare <- rbind(alpha.Simpson.HMP2.rare, as.data.frame(qd.cdhit_rdptraining_gg2013.HMP2.rare.al[,c("names","info","Simpson")]))

#qd.cdhit_rdptraining_silva111.HMP2
rare.depth = min(sample_sums(qd.cdhit_rdptraining_silva111.HMP2))
qd.cdhit_rdptraining_silva111.HMP2.rare = rarefy_even_depth(qd.cdhit_rdptraining_silva111.HMP2, sample.size = rare.depth, rngseed=1414)
qd.cdhit_rdptraining_silva111.HMP2.rare.al <- estimate_richness(qd.cdhit_rdptraining_silva111.HMP2.rare)
qd.cdhit_rdptraining_silva111.HMP2.rare.al$names <- rownames(qd.cdhit_rdptraining_silva111.HMP2.rare.al)
qd.cdhit_rdptraining_silva111.HMP2.rare.al$info <- "qd.cdhit_rdptraining_silva111"
alpha.Chao1.HMP2.rare <- rbind(alpha.Chao1.HMP2.rare, as.data.frame(qd.cdhit_rdptraining_silva111.HMP2.rare.al[,c("names","info","Chao1", "se.chao1")]))
alpha.Shannon.HMP2.rare <- rbind(alpha.Shannon.HMP2.rare, as.data.frame(qd.cdhit_rdptraining_silva111.HMP2.rare.al[,c("names","info","Shannon")]))
alpha.Simpson.HMP2.rare <- rbind(alpha.Simpson.HMP2.rare, as.data.frame(qd.cdhit_rdptraining_silva111.HMP2.rare.al[,c("names","info","Simpson")]))

#qd.dnaclust_blast_gg2011.HMP2
rare.depth = min(sample_sums(qd.dnaclust_blast_gg2011.HMP2))
qd.dnaclust_blast_gg2011.HMP2.rare = rarefy_even_depth(qd.dnaclust_blast_gg2011.HMP2, sample.size = rare.depth, rngseed=1414)
qd.dnaclust_blast_gg2011.HMP2.rare.al <- estimate_richness(qd.dnaclust_blast_gg2011.HMP2.rare)
qd.dnaclust_blast_gg2011.HMP2.rare.al$names <- rownames(qd.dnaclust_blast_gg2011.HMP2.rare.al)
qd.dnaclust_blast_gg2011.HMP2.rare.al$info <- "qd.dnaclust_blast_gg2011"
alpha.Chao1.HMP2.rare <- rbind(alpha.Chao1.HMP2.rare, as.data.frame(qd.dnaclust_blast_gg2011.HMP2.rare.al[,c("names","info","Chao1", "se.chao1")]))
alpha.Shannon.HMP2.rare <- rbind(alpha.Shannon.HMP2.rare, as.data.frame(qd.dnaclust_blast_gg2011.HMP2.rare.al[,c("names","info","Shannon")]))
alpha.Simpson.HMP2.rare <- rbind(alpha.Simpson.HMP2.rare, as.data.frame(qd.dnaclust_blast_gg2011.HMP2.rare.al[,c("names","info","Simpson")]))

#qd.dnaclust_blast_gg2013.HMP2
rare.depth = min(sample_sums(qd.dnaclust_blast_gg2013.HMP2))
qd.dnaclust_blast_gg2013.HMP2.rare = rarefy_even_depth(qd.dnaclust_blast_gg2013.HMP2, sample.size = rare.depth, rngseed=1414)
qd.dnaclust_blast_gg2013.HMP2.rare.al <- estimate_richness(qd.dnaclust_blast_gg2013.HMP2.rare)
qd.dnaclust_blast_gg2013.HMP2.rare.al$names <- rownames(qd.dnaclust_blast_gg2013.HMP2.rare.al)
qd.dnaclust_blast_gg2013.HMP2.rare.al$info <- "qd.dnaclust_blast_gg2013"
alpha.Chao1.HMP2.rare <- rbind(alpha.Chao1.HMP2.rare, as.data.frame(qd.dnaclust_blast_gg2013.HMP2.rare.al[,c("names","info","Chao1", "se.chao1")]))
alpha.Shannon.HMP2.rare <- rbind(alpha.Shannon.HMP2.rare, as.data.frame(qd.dnaclust_blast_gg2013.HMP2.rare.al[,c("names","info","Shannon")]))
alpha.Simpson.HMP2.rare <- rbind(alpha.Simpson.HMP2.rare, as.data.frame(qd.dnaclust_blast_gg2013.HMP2.rare.al[,c("names","info","Simpson")]))

#qd.dnaclust_blast_silva111.HMP2
rare.depth = min(sample_sums(qd.dnaclust_blast_silva111.HMP2))
qd.dnaclust_blast_silva111.HMP2.rare = rarefy_even_depth(qd.dnaclust_blast_silva111.HMP2, sample.size = rare.depth, rngseed=1414)
qd.dnaclust_blast_silva111.HMP2.rare.al <- estimate_richness(qd.dnaclust_blast_silva111.HMP2.rare)
qd.dnaclust_blast_silva111.HMP2.rare.al$names <- rownames(qd.dnaclust_blast_silva111.HMP2.rare.al)
qd.dnaclust_blast_silva111.HMP2.rare.al$info <- "qd.dnaclust_blast_silva111"
alpha.Chao1.HMP2.rare <- rbind(alpha.Chao1.HMP2.rare, as.data.frame(qd.dnaclust_blast_silva111.HMP2.rare.al[,c("names","info","Chao1", "se.chao1")]))
alpha.Shannon.HMP2.rare <- rbind(alpha.Shannon.HMP2.rare, as.data.frame(qd.dnaclust_blast_silva111.HMP2.rare.al[,c("names","info","Shannon")]))
alpha.Simpson.HMP2.rare <- rbind(alpha.Simpson.HMP2.rare, as.data.frame(qd.dnaclust_blast_silva111.HMP2.rare.al[,c("names","info","Simpson")]))

#qd.dnaclust_rdptraining_gg2011.HMP2
rare.depth = min(sample_sums(qd.dnaclust_rdptraining_gg2011.HMP2))
qd.dnaclust_rdptraining_gg2011.HMP2.rare = rarefy_even_depth(qd.dnaclust_rdptraining_gg2011.HMP2, sample.size = rare.depth, rngseed=1414)
qd.dnaclust_rdptraining_gg2011.HMP2.rare.al <- estimate_richness(qd.dnaclust_rdptraining_gg2011.HMP2.rare)
qd.dnaclust_rdptraining_gg2011.HMP2.rare.al$names <- rownames(qd.dnaclust_rdptraining_gg2011.HMP2.rare.al)
qd.dnaclust_rdptraining_gg2011.HMP2.rare.al$info <- "qd.dnaclust_rdptraining_gg2011"
alpha.Chao1.HMP2.rare <- rbind(alpha.Chao1.HMP2.rare, as.data.frame(qd.dnaclust_rdptraining_gg2011.HMP2.rare.al[,c("names","info","Chao1", "se.chao1")]))
alpha.Shannon.HMP2.rare <- rbind(alpha.Shannon.HMP2.rare, as.data.frame(qd.dnaclust_rdptraining_gg2011.HMP2.rare.al[,c("names","info","Shannon")]))
alpha.Simpson.HMP2.rare <- rbind(alpha.Simpson.HMP2.rare, as.data.frame(qd.dnaclust_rdptraining_gg2011.HMP2.rare.al[,c("names","info","Simpson")]))

#qd.dnaclust_rdptraining_gg2013.HMP2
rare.depth = min(sample_sums(qd.dnaclust_rdptraining_gg2013.HMP2))
qd.dnaclust_rdptraining_gg2013.HMP2.rare = rarefy_even_depth(qd.dnaclust_rdptraining_gg2013.HMP2, sample.size = rare.depth, rngseed=1414)
qd.dnaclust_rdptraining_gg2013.HMP2.rare.al <- estimate_richness(qd.dnaclust_rdptraining_gg2013.HMP2.rare)
qd.dnaclust_rdptraining_gg2013.HMP2.rare.al$names <- rownames(qd.dnaclust_rdptraining_gg2013.HMP2.rare.al)
qd.dnaclust_rdptraining_gg2013.HMP2.rare.al$info <- "qd.dnaclust_rdptraining_gg2013"
alpha.Chao1.HMP2.rare <- rbind(alpha.Chao1.HMP2.rare, as.data.frame(qd.dnaclust_rdptraining_gg2013.HMP2.rare.al[,c("names","info","Chao1", "se.chao1")]))
alpha.Shannon.HMP2.rare <- rbind(alpha.Shannon.HMP2.rare, as.data.frame(qd.dnaclust_rdptraining_gg2013.HMP2.rare.al[,c("names","info","Shannon")]))
alpha.Simpson.HMP2.rare <- rbind(alpha.Simpson.HMP2.rare, as.data.frame(qd.dnaclust_rdptraining_gg2013.HMP2.rare.al[,c("names","info","Simpson")]))

#qd.dnaclust_rdptraining_silva111.HMP2
rare.depth = min(sample_sums(qd.dnaclust_rdptraining_silva111.HMP2))
qd.dnaclust_rdptraining_silva111.HMP2.rare = rarefy_even_depth(qd.dnaclust_rdptraining_silva111.HMP2, sample.size = rare.depth, rngseed=1414)
qd.dnaclust_rdptraining_silva111.HMP2.rare.al <- estimate_richness(qd.dnaclust_rdptraining_silva111.HMP2.rare)
qd.dnaclust_rdptraining_silva111.HMP2.rare.al$names <- rownames(qd.dnaclust_rdptraining_silva111.HMP2.rare.al)
qd.dnaclust_rdptraining_silva111.HMP2.rare.al$info <- "qd.dnaclust_rdptraining_silva111"
alpha.Chao1.HMP2.rare <- rbind(alpha.Chao1.HMP2.rare, as.data.frame(qd.dnaclust_rdptraining_silva111.HMP2.rare.al[,c("names","info","Chao1", "se.chao1")]))
alpha.Shannon.HMP2.rare <- rbind(alpha.Shannon.HMP2.rare, as.data.frame(qd.dnaclust_rdptraining_silva111.HMP2.rare.al[,c("names","info","Shannon")]))
alpha.Simpson.HMP2.rare <- rbind(alpha.Simpson.HMP2.rare, as.data.frame(qd.dnaclust_rdptraining_silva111.HMP2.rare.al[,c("names","info","Simpson")]))

#qd.uclust_blast_gg2011.HMP2
rare.depth = min(sample_sums(qd.uclust_blast_gg2011.HMP2))
qd.uclust_blast_gg2011.HMP2.rare = rarefy_even_depth(qd.uclust_blast_gg2011.HMP2, sample.size = rare.depth, rngseed=1414)
qd.uclust_blast_gg2011.HMP2.rare.al <- estimate_richness(qd.uclust_blast_gg2011.HMP2.rare)
qd.uclust_blast_gg2011.HMP2.rare.al$names <- rownames(qd.uclust_blast_gg2011.HMP2.rare.al)
qd.uclust_blast_gg2011.HMP2.rare.al$info <- "qd.uclust_blast_gg2011"
alpha.Chao1.HMP2.rare <- rbind(alpha.Chao1.HMP2.rare, as.data.frame(qd.uclust_blast_gg2011.HMP2.rare.al[,c("names","info","Chao1", "se.chao1")]))
alpha.Shannon.HMP2.rare <- rbind(alpha.Shannon.HMP2.rare, as.data.frame(qd.uclust_blast_gg2011.HMP2.rare.al[,c("names","info","Shannon")]))
alpha.Simpson.HMP2.rare <- rbind(alpha.Simpson.HMP2.rare, as.data.frame(qd.uclust_blast_gg2011.HMP2.rare.al[,c("names","info","Simpson")]))

#qd.uclust_blast_gg2013.HMP2
rare.depth = min(sample_sums(qd.uclust_blast_gg2013.HMP2))
qd.uclust_blast_gg2013.HMP2.rare = rarefy_even_depth(qd.uclust_blast_gg2013.HMP2, sample.size = rare.depth, rngseed=1414)
qd.uclust_blast_gg2013.HMP2.rare.al <- estimate_richness(qd.uclust_blast_gg2013.HMP2)
qd.uclust_blast_gg2013.HMP2.rare.al$names <- rownames(qd.uclust_blast_gg2013.HMP2.al)
qd.uclust_blast_gg2013.HMP2.rare.al$info <- "qd.uclust_blast_gg2013"
alpha.Chao1.HMP2.rare <- rbind(alpha.Chao1.HMP2.rare, as.data.frame(qd.uclust_blast_gg2013.HMP2.rare.al[,c("names","info","Chao1", "se.chao1")]))
alpha.Shannon.HMP2.rare <- rbind(alpha.Shannon.HMP2.rare, as.data.frame(qd.uclust_blast_gg2013.HMP2.rare.al[,c("names","info","Shannon")]))
alpha.Simpson.HMP2.rare <- rbind(alpha.Simpson.HMP2.rare, as.data.frame(qd.uclust_blast_gg2013.HMP2.rare.al[,c("names","info","Simpson")]))

#qd.uclust_blast_silva111.HMP2
rare.depth = min(sample_sums(qd.uclust_blast_silva111.HMP2))
qd.uclust_blast_silva111.HMP2.rare = rarefy_even_depth(qd.uclust_blast_silva111.HMP2, sample.size = rare.depth, rngseed=1414)
qd.uclust_blast_silva111.HMP2.rare.al <- estimate_richness(qd.uclust_blast_silva111.HMP2.rare)
qd.uclust_blast_silva111.HMP2.rare.al$names <- rownames(qd.uclust_blast_silva111.HMP2.rare.al)
qd.uclust_blast_silva111.HMP2.rare.al$info <- "qd.uclust_blast_silva111"
alpha.Chao1.HMP2.rare <- rbind(alpha.Chao1.HMP2.rare, as.data.frame(qd.uclust_blast_silva111.HMP2.rare.al[,c("names","info","Chao1", "se.chao1")]))
alpha.Shannon.HMP2.rare <- rbind(alpha.Shannon.HMP2.rare, as.data.frame(qd.uclust_blast_silva111.HMP2.rare.al[,c("names","info","Shannon")]))
alpha.Simpson.HMP2.rare <- rbind(alpha.Simpson.HMP2.rare, as.data.frame(qd.uclust_blast_silva111.HMP2.rare.al[,c("names","info","Simpson")]))

#qd.uclust_rdptraining_gg2011.HMP2
rare.depth = min(sample_sums(qd.uclust_rdptraining_gg2011.HMP2))
qd.uclust_rdptraining_gg2011.HMP2.rare = rarefy_even_depth(qd.uclust_rdptraining_gg2011.HMP2, sample.size = rare.depth, rngseed=1414)
qd.uclust_rdptraining_gg2011.HMP2.rare.al <- estimate_richness(qd.uclust_rdptraining_gg2011.HMP2.rare)
qd.uclust_rdptraining_gg2011.HMP2.rare.al$names <- rownames(qd.uclust_rdptraining_gg2011.HMP2.rare.al)
qd.uclust_rdptraining_gg2011.HMP2.rare.al$info <- "qd.uclust_rdptraining_gg2011"
alpha.Chao1.HMP2.rare <- rbind(alpha.Chao1.HMP2.rare, as.data.frame(qd.uclust_rdptraining_gg2011.HMP2.rare.al[,c("names","info","Chao1", "se.chao1")]))
alpha.Shannon.HMP2.rare <- rbind(alpha.Shannon.HMP2.rare, as.data.frame(qd.uclust_rdptraining_gg2011.HMP2.rare.al[,c("names","info","Shannon")]))
alpha.Simpson.HMP2.rare <- rbind(alpha.Simpson.HMP2.rare, as.data.frame(qd.uclust_rdptraining_gg2011.HMP2.rare.al[,c("names","info","Simpson")]))

#qd.uclust_rdptraining_gg2013.HMP2
rare.depth = min(sample_sums(qd.uclust_rdptraining_gg2013.HMP2))
qd.uclust_rdptraining_gg2013.HMP2.rare = rarefy_even_depth(qd.uclust_rdptraining_gg2013.HMP2, sample.size = rare.depth, rngseed=1414)
qd.uclust_rdptraining_gg2013.HMP2.rare.al <- estimate_richness(qd.uclust_rdptraining_gg2013.HMP2.rare)
qd.uclust_rdptraining_gg2013.HMP2.rare.al$names <- rownames(qd.uclust_rdptraining_gg2013.HMP2.rare.al)
qd.uclust_rdptraining_gg2013.HMP2.rare.al$info <- "qd.uclust_rdptraining_gg2013"
alpha.Chao1.HMP2.rare <- rbind(alpha.Chao1.HMP2.rare, as.data.frame(qd.uclust_rdptraining_gg2013.HMP2.rare.al[,c("names","info","Chao1", "se.chao1")]))
alpha.Shannon.HMP2.rare <- rbind(alpha.Shannon.HMP2.rare, as.data.frame(qd.uclust_rdptraining_gg2013.HMP2.rare.al[,c("names","info","Shannon")]))
alpha.Simpson.HMP2.rare <- rbind(alpha.Simpson.HMP2.rare, as.data.frame(qd.uclust_rdptraining_gg2013.HMP2.rare.al[,c("names","info","Simpson")]))

#qd.uclust_rdptraining_silva111.HMP2
rare.depth = min(sample_sums(qd.uclust_rdptraining_silva111.HMP2))
qd.uclust_rdptraining_silva111.HMP2.rare = rarefy_even_depth(qd.uclust_rdptraining_silva111.HMP2, sample.size = rare.depth, rngseed=1414)
qd.uclust_rdptraining_silva111.HMP2.rare.al <- estimate_richness(qd.uclust_rdptraining_silva111.HMP2.rare)
qd.uclust_rdptraining_silva111.HMP2.rare.al$names <- rownames(qd.uclust_rdptraining_silva111.HMP2.rare.al)
qd.uclust_rdptraining_silva111.HMP2.rare.al$info <- "qd.uclust_rdptraining_silva111"
alpha.Chao1.HMP2.rare <- rbind(alpha.Chao1.HMP2.rare, as.data.frame(qd.uclust_rdptraining_silva111.HMP2.rare.al[,c("names","info","Chao1", "se.chao1")]))
alpha.Shannon.HMP2.rare <- rbind(alpha.Shannon.HMP2.rare, as.data.frame(qd.uclust_rdptraining_silva111.HMP2.rare.al[,c("names","info","Shannon")]))
alpha.Simpson.HMP2.rare <- rbind(alpha.Simpson.HMP2.rare, as.data.frame(qd.uclust_rdptraining_silva111.HMP2.rare.al[,c("names","info","Simpson")]))

#qd.uclustref_blast_gg2011.HMP2
rare.depth = min(sample_sums(qd.uclustref_blast_gg2011.HMP2))
qd.uclustref_blast_gg2011.HMP2.rare = rarefy_even_depth(qd.uclustref_blast_gg2011.HMP2, sample.size = rare.depth, rngseed=1414)
qd.uclustref_blast_gg2011.HMP2.rare.al <- estimate_richness(qd.uclustref_blast_gg2011.HMP2.rare)
qd.uclustref_blast_gg2011.HMP2.rare.al$names <- rownames(qd.uclustref_blast_gg2011.HMP2.rare.al)
qd.uclustref_blast_gg2011.HMP2.rare.al$info <- "qd.uclustref_blast_gg2011"
alpha.Chao1.HMP2.rare <- rbind(alpha.Chao1.HMP2.rare, as.data.frame(qd.uclustref_blast_gg2011.HMP2.rare.al[,c("names","info","Chao1", "se.chao1")]))
alpha.Shannon.HMP2.rare <- rbind(alpha.Shannon.HMP2.rare, as.data.frame(qd.uclustref_blast_gg2011.HMP2.rare.al[,c("names","info","Shannon")]))
alpha.Simpson.HMP2.rare <- rbind(alpha.Simpson.HMP2.rare, as.data.frame(qd.uclustref_blast_gg2011.HMP2.rare.al[,c("names","info","Simpson")]))

#qd.uclustref_blast_gg2013.HMP2
rare.depth = min(sample_sums(qd.uclustref_blast_gg2013.HMP2))
qd.uclustref_blast_gg2013.HMP2.rare = rarefy_even_depth(qd.uclustref_blast_gg2013.HMP2, sample.size = rare.depth, rngseed=1414)
qd.uclustref_blast_gg2013.HMP2.rare.al <- estimate_richness(qd.uclustref_blast_gg2013.HMP2.rare)
qd.uclustref_blast_gg2013.HMP2.rare.al$names <- rownames(qd.uclustref_blast_gg2013.HMP2.rare.al)
qd.uclustref_blast_gg2013.HMP2.rare.al$info <- "qd.uclustref_blast_gg2013"
alpha.Chao1.HMP2.rare <- rbind(alpha.Chao1.HMP2.rare, as.data.frame(qd.uclustref_blast_gg2013.HMP2.rare.al[,c("names","info","Chao1", "se.chao1")]))
alpha.Shannon.HMP2.rare <- rbind(alpha.Shannon.HMP2.rare, as.data.frame(qd.uclustref_blast_gg2013.HMP2.rare.al[,c("names","info","Shannon")]))
alpha.Simpson.HMP2.rare <- rbind(alpha.Simpson.HMP2.rare, as.data.frame(qd.uclustref_blast_gg2013.HMP2.rare.al[,c("names","info","Simpson")]))

#qd.uclustref_blast_silva111.HMP2
rare.depth = min(sample_sums(qd.uclustref_blast_silva111.HMP2))
qd.uclustref_blast_silva111.HMP2.rare = rarefy_even_depth(qd.uclustref_blast_silva111.HMP2, sample.size = rare.depth, rngseed=1414)
qd.uclustref_blast_silva111.HMP2.rare.al <- estimate_richness(qd.uclustref_blast_silva111.HMP2.rare)
qd.uclustref_blast_silva111.HMP2.rare.al$names <- rownames(qd.uclustref_blast_silva111.HMP2.rare.al)
qd.uclustref_blast_silva111.HMP2.rare.al$info <- "qd.uclustref_blast_silva111"
alpha.Chao1.HMP2.rare <- rbind(alpha.Chao1.HMP2.rare, as.data.frame(qd.uclustref_blast_silva111.HMP2.rare.al[,c("names","info","Chao1", "se.chao1")]))
alpha.Shannon.HMP2.rare <- rbind(alpha.Shannon.HMP2.rare, as.data.frame(qd.uclustref_blast_silva111.HMP2.rare.al[,c("names","info","Shannon")]))
alpha.Simpson.HMP2.rare <- rbind(alpha.Simpson.HMP2.rare, as.data.frame(qd.uclustref_blast_silva111.HMP2.rare.al[,c("names","info","Simpson")]))

#qd.uclustref_rdptraining_gg2011.HMP2
rare.depth = min(sample_sums(qd.uclustref_rdptraining_gg2011.HMP2))
qd.uclustref_rdptraining_gg2011.HMP2.rare = rarefy_even_depth(qd.uclustref_rdptraining_gg2011.HMP2, sample.size = rare.depth, rngseed=1414)
qd.uclustref_rdptraining_gg2011.HMP2.rare.al <- estimate_richness(qd.uclustref_rdptraining_gg2011.HMP2.rare)
qd.uclustref_rdptraining_gg2011.HMP2.rare.al$names <- rownames(qd.uclustref_rdptraining_gg2011.HMP2.rare.al)
qd.uclustref_rdptraining_gg2011.HMP2.rare.al$info <- "qd.uclustref_rdptraining_gg2011"
alpha.Chao1.HMP2.rare <- rbind(alpha.Chao1.HMP2.rare, as.data.frame(qd.uclustref_rdptraining_gg2011.HMP2.rare.al[,c("names","info","Chao1", "se.chao1")]))
alpha.Shannon.HMP2.rare <- rbind(alpha.Shannon.HMP2.rare, as.data.frame(qd.uclustref_rdptraining_gg2011.HMP2.rare.al[,c("names","info","Shannon")]))
alpha.Simpson.HMP2.rare <- rbind(alpha.Simpson.HMP2.rare, as.data.frame(qd.uclustref_rdptraining_gg2011.HMP2.rare.al[,c("names","info","Simpson")]))

#qd.uclustref_rdptraining_gg2013.HMP2
rare.depth = min(sample_sums(qd.uclustref_rdptraining_gg2013.HMP2))
qd.uclustref_rdptraining_gg2013.HMP2.rare = rarefy_even_depth(qd.uclustref_rdptraining_gg2013.HMP2, sample.size = rare.depth, rngseed=1414)
qd.uclustref_rdptraining_gg2013.HMP2.rare.al <- estimate_richness(qd.uclustref_rdptraining_gg2013.HMP2.rare)
qd.uclustref_rdptraining_gg2013.HMP2.rare.al$names <- rownames(qd.uclustref_rdptraining_gg2013.HMP2.rare.al)
qd.uclustref_rdptraining_gg2013.HMP2.rare.al$info <- "qd.uclustref_rdptraining_gg2013"
alpha.Chao1.HMP2.rare <- rbind(alpha.Chao1.HMP2.rare, as.data.frame(qd.uclustref_rdptraining_gg2013.HMP2.rare.al[,c("names","info","Chao1", "se.chao1")]))
alpha.Shannon.HMP2.rare <- rbind(alpha.Shannon.HMP2.rare, as.data.frame(qd.uclustref_rdptraining_gg2013.HMP2.rare.al[,c("names","info","Shannon")]))
alpha.Simpson.HMP2.rare <- rbind(alpha.Simpson.HMP2.rare, as.data.frame(qd.uclustref_rdptraining_gg2013.HMP2.rare.al[,c("names","info","Simpson")]))

#qd.uclustref_rdptraining_silva111.HMP2
rare.depth = min(sample_sums(qd.uclustref_rdptraining_silva111.HMP2))
qd.uclustref_rdptraining_silva111.HMP2.rare = rarefy_even_depth(qd.uclustref_rdptraining_silva111.HMP2, sample.size = rare.depth, rngseed=1414)
qd.uclustref_rdptraining_silva111.HMP2.rare.al <- estimate_richness(qd.uclustref_rdptraining_silva111.HMP2.rare)
qd.uclustref_rdptraining_silva111.HMP2.rare.al$names <- rownames(qd.uclustref_rdptraining_silva111.HMP2.rare.al)
qd.uclustref_rdptraining_silva111.HMP2.rare.al$info <- "qd.uclustref_rdptraining_silva111"
alpha.Chao1.HMP2.rare <- rbind(alpha.Chao1.HMP2.rare, as.data.frame(qd.uclustref_rdptraining_silva111.HMP2.rare.al[,c("names","info","Chao1", "se.chao1")]))
alpha.Shannon.HMP2.rare <- rbind(alpha.Shannon.HMP2.rare, as.data.frame(qd.uclustref_rdptraining_silva111.HMP2.rare.al[,c("names","info","Shannon")]))
alpha.Simpson.HMP2.rare <- rbind(alpha.Simpson.HMP2.rare, as.data.frame(qd.uclustref_rdptraining_silva111.HMP2.rare.al[,c("names","info","Simpson")]))

#qd.uclustrefstrict_blast_gg2011.HMP2
rare.depth = min(sample_sums(qd.uclustrefstrict_blast_gg2011.HMP2))
qd.uclustrefstrict_blast_gg2011.HMP2.rare = rarefy_even_depth(qd.uclustrefstrict_blast_gg2011.HMP2, sample.size = rare.depth, rngseed=1414)
qd.uclustrefstrict_blast_gg2011.HMP2.rare.al <- estimate_richness(qd.uclustrefstrict_blast_gg2011.HMP2.rare)
qd.uclustrefstrict_blast_gg2011.HMP2.rare.al$names <- rownames(qd.uclustrefstrict_blast_gg2011.HMP2.rare.al)
qd.uclustrefstrict_blast_gg2011.HMP2.rare.al$info <- "qd.uclustrefstrict_blast_gg2011"
alpha.Chao1.HMP2.rare <- rbind(alpha.Chao1.HMP2.rare, as.data.frame(qd.uclustrefstrict_blast_gg2011.HMP2.rare.al[,c("names","info","Chao1", "se.chao1")]))
alpha.Shannon.HMP2.rare <- rbind(alpha.Shannon.HMP2.rare, as.data.frame(qd.uclustrefstrict_blast_gg2011.HMP2.rare.al[,c("names","info","Shannon")]))
alpha.Simpson.HMP2.rare <- rbind(alpha.Simpson.HMP2.rare, as.data.frame(qd.uclustrefstrict_blast_gg2011.HMP2.rare.al[,c("names","info","Simpson")]))

#qd.uclustrefstrict_blast_gg2013.HMP2
rare.depth = min(sample_sums(qd.uclustrefstrict_blast_gg2013.HMP2))
qd.uclustrefstrict_blast_gg2013.HMP2.rare = rarefy_even_depth(qd.uclustrefstrict_blast_gg2013.HMP2, sample.size = rare.depth, rngseed=1414)
qd.uclustrefstrict_blast_gg2013.HMP2.rare.al <- estimate_richness(qd.uclustrefstrict_blast_gg2013.HMP2.rare)
qd.uclustrefstrict_blast_gg2013.HMP2.rare.al$names <- rownames(qd.uclustrefstrict_blast_gg2013.HMP2.rare.al)
qd.uclustrefstrict_blast_gg2013.HMP2.rare.al$info <- "qd.uclustrefstrict_blast_gg2013"
alpha.Chao1.HMP2.rare <- rbind(alpha.Chao1.HMP2.rare, as.data.frame(qd.uclustrefstrict_blast_gg2013.HMP2.rare.al[,c("names","info","Chao1", "se.chao1")]))
alpha.Shannon.HMP2.rare <- rbind(alpha.Shannon.HMP2.rare, as.data.frame(qd.uclustrefstrict_blast_gg2013.HMP2.rare.al[,c("names","info","Shannon")]))
alpha.Simpson.HMP2.rare <- rbind(alpha.Simpson.HMP2.rare, as.data.frame(qd.uclustrefstrict_blast_gg2013.HMP2.rare.al[,c("names","info","Simpson")]))

#qd.uclustrefstrict_blast_silva111.HMP2
rare.depth = min(sample_sums(qd.uclustrefstrict_blast_silva111.HMP2))
qd.uclustrefstrict_blast_silva111.HMP2.rare = rarefy_even_depth(qd.uclustrefstrict_blast_silva111.HMP2, sample.size = rare.depth, rngseed=1414)
qd.uclustrefstrict_blast_silva111.HMP2.rare.al <- estimate_richness(qd.uclustrefstrict_blast_silva111.HMP2.rare)
qd.uclustrefstrict_blast_silva111.HMP2.rare.al$names <- rownames(qd.uclustrefstrict_blast_silva111.HMP2.rare.al)
qd.uclustrefstrict_blast_silva111.HMP2.rare.al$info <- "qd.uclustrefstrict_blast_silva111"
alpha.Chao1.HMP2.rare <- rbind(alpha.Chao1.HMP2.rare, as.data.frame(qd.uclustrefstrict_blast_silva111.HMP2.rare.al[,c("names","info","Chao1", "se.chao1")]))
alpha.Shannon.HMP2.rare <- rbind(alpha.Shannon.HMP2.rare, as.data.frame(qd.uclustrefstrict_blast_silva111.HMP2.rare.al[,c("names","info","Shannon")]))
alpha.Simpson.HMP2.rare <- rbind(alpha.Simpson.HMP2.rare, as.data.frame(qd.uclustrefstrict_blast_silva111.HMP2.rare.al[,c("names","info","Simpson")]))

#qd.uclustrefstrict_rdptraining_gg2011.HMP2
rare.depth = min(sample_sums(qd.uclustrefstrict_rdptraining_gg2011.HMP2))
qd.uclustrefstrict_rdptraining_gg2011.HMP2.rare = rarefy_even_depth(qd.uclustrefstrict_rdptraining_gg2011.HMP2, sample.size = rare.depth, rngseed=1414)
qd.uclustrefstrict_rdptraining_gg2011.HMP2.rare.al <- estimate_richness(qd.uclustrefstrict_rdptraining_gg2011.HMP2.rare)
qd.uclustrefstrict_rdptraining_gg2011.HMP2.rare.al$names <- rownames(qd.uclustrefstrict_rdptraining_gg2011.HMP2.rare.al)
qd.uclustrefstrict_rdptraining_gg2011.HMP2.rare.al$info <- "qd.uclustrefstrict_rdptraining_gg2011"
alpha.Chao1.HMP2.rare <- rbind(alpha.Chao1.HMP2.rare, as.data.frame(qd.uclustrefstrict_rdptraining_gg2011.HMP2.rare.al[,c("names","info","Chao1", "se.chao1")]))
alpha.Shannon.HMP2.rare <- rbind(alpha.Shannon.HMP2.rare, as.data.frame(qd.uclustrefstrict_rdptraining_gg2011.HMP2.rare.al[,c("names","info","Shannon")]))
alpha.Simpson.HMP2.rare <- rbind(alpha.Simpson.HMP2.rare, as.data.frame(qd.uclustrefstrict_rdptraining_gg2011.HMP2.rare.al[,c("names","info","Simpson")]))

#qd.uclustrefstrict_rdptraining_gg2013.HMP2
rare.depth = min(sample_sums(qd.uclustrefstrict_rdptraining_gg2013.HMP2))
qd.uclustrefstrict_rdptraining_gg2013.HMP2.rare = rarefy_even_depth(qd.uclustrefstrict_rdptraining_gg2013.HMP2, sample.size = rare.depth, rngseed=1414)
qd.uclustrefstrict_rdptraining_gg2013.HMP2.rare.al <- estimate_richness(qd.uclustrefstrict_rdptraining_gg2013.HMP2.rare)
qd.uclustrefstrict_rdptraining_gg2013.HMP2.rare.al$names <- rownames(qd.uclustrefstrict_rdptraining_gg2013.HMP2.rare.al)
qd.uclustrefstrict_rdptraining_gg2013.HMP2.rare.al$info <- "qd.uclustrefstrict_rdptraining_gg2013"
alpha.Chao1.HMP2.rare <- rbind(alpha.Chao1.HMP2.rare, as.data.frame(qd.uclustrefstrict_rdptraining_gg2013.HMP2.rare.al[,c("names","info","Chao1", "se.chao1")]))
alpha.Shannon.HMP2.rare <- rbind(alpha.Shannon.HMP2.rare, as.data.frame(qd.uclustrefstrict_rdptraining_gg2013.HMP2.rare.al[,c("names","info","Shannon")]))
alpha.Simpson.HMP2.rare <- rbind(alpha.Simpson.HMP2.rare, as.data.frame(qd.uclustrefstrict_rdptraining_gg2013.HMP2.rare.al[,c("names","info","Simpson")]))

#qd.uclustrefstrict_rdptraining_silva111.HMP2
rare.depth = min(sample_sums(qd.uclustrefstrict_rdptraining_silva111.HMP2))
qd.uclustrefstrict_rdptraining_silva111.HMP2.rare = rarefy_even_depth(qd.uclustrefstrict_rdptraining_silva111.HMP2, sample.size = rare.depth, rngseed=1414)
qd.uclustrefstrict_rdptraining_silva111.HMP2.rare.al <- estimate_richness(qd.uclustrefstrict_rdptraining_silva111.HMP2.rare)
qd.uclustrefstrict_rdptraining_silva111.HMP2.rare.al$names <- rownames(qd.uclustrefstrict_rdptraining_silva111.HMP2.rare.al)
qd.uclustrefstrict_rdptraining_silva111.HMP2.rare.al$info <- "qd.uclustrefstrict_rdptraining_silva111"
[truncated: 211,480 more chars]
